# Supplementary material for: Multi-model functionalization of disease-associated PTEN missense mutations identifies multiple molecular mechanisms underlying protein dysfunction
Source: Nat Commun. 2020 Apr 29;11:2073. doi: 10.1038/s41467-020-15943-0 (PMC7190743; doi:10.1038/s41467-020-15943-0)
Supplement: Supplementary file 5 — Supplementary Data 2 [file 41467_2020_15943_MOESM5_ESM.xlsx]

## Sheet: Pearson r
	HEK pAKT/AKT	Fly Eclosion	Worm Chemotaxis	Rat Axon	Rat Soma	Rat PSD95	Rat TDL	Yeast VAC14	Yeast VAC7	Yeast FIG4	Yeast VAM3	Yeast VAM7	Yeast YPT7	Yeast VPS30	Yeast VPS38	HEK Stability	Yeast Abundance
HEK pAKT/AKT	1	0.783966	0.816921	0.724833	0.320602	0.246423	0.35588	0.788403	0.800553	0.825589	0.746128	0.785277	0.637503	0.456217	0.593457	0.370803	0.246557
Fly Eclosion	0.783966	1	0.728581	0.661464	0.127681	0.268134	0.519672	0.687374	0.64431	0.672008	0.530982	0.555998	0.385373	0.280537	0.349079	0.188566	0.0288123
Worm Chemotaxis	0.816921	0.728581	1	0.607088	0.299479	0.148643	0.142789	0.695716	0.638596	0.649014	0.473871	0.553185	0.332711	0.227044	0.275664	0.438092	0.242599
Rat Axon	0.724833	0.661464	0.607088	1	0.290275	0.293711	0.181413	0.529832	0.55127	0.485515	0.481006	0.451247	0.445984	0.367865	0.437237	0.513914	0.27866
Rat Soma	0.320602	0.127681	0.299479	0.290275	1	0.568434	0.511721	0.353546	0.379001	0.329848	0.512586	0.4454	0.420895	0.473113	0.401136	0.506492	0.682622
Rat PSD95	0.246423	0.268134	0.148643	0.293711	0.568434	1	0.743414	0.178239	0.280125	0.209331	0.255456	0.184424	0.380189	0.290539	0.418866	0.147774	0.42366
Rat TDL	0.35588	0.519672	0.142789	0.181413	0.511721	0.743414	1	0.290406	0.312559	0.260228	0.218108	0.22585	0.169251	0.0897197	0.200548	0.235254	0.26224
Yeast VAC14	0.788403	0.687374	0.695716	0.529832	0.353546	0.178239	0.290406	1	0.813078	0.913394	0.803157	0.848465	0.702077	0.439722	0.633528	0.399117	0.359883
Yeast VAC7	0.800553	0.64431	0.638596	0.55127	0.379001	0.280125	0.312559	0.813078	1	0.935122	0.795749	0.815337	0.765077	0.657108	0.734226	0.452202	0.270639
Yeast FIG4	0.825589	0.672008	0.649014	0.485515	0.329848	0.209331	0.260228	0.913394	0.935122	1	0.836195	0.869722	0.78088	0.582751	0.717845	0.41912	0.316087
Yeast VAM3	0.746128	0.530982	0.473871	0.481006	0.512586	0.255456	0.218108	0.803157	0.795749	0.836195	1	0.934395	0.876461	0.761863	0.867355	0.364422	0.219654
Yeast VAM7	0.785277	0.555998	0.553185	0.451247	0.4454	0.184424	0.22585	0.848465	0.815337	0.869722	0.934395	1	0.851378	0.682447	0.816816	0.370796	0.229133
Yeast YPT7	0.637503	0.385373	0.332711	0.445984	0.420895	0.380189	0.169251	0.702077	0.765077	0.78088	0.876461	0.851378	1	0.802268	0.899663	0.379074	0.268432
Yeast VPS30	0.456217	0.280537	0.227044	0.367865	0.473113	0.290539	0.0897197	0.439722	0.657108	0.582751	0.761863	0.682447	0.802268	1	0.872819	0.263149	0.0535882
Yeast VPS38	0.593457	0.349079	0.275664	0.437237	0.401136	0.418866	0.200548	0.633528	0.734226	0.717845	0.867355	0.816816	0.899663	0.872819	1	0.327376	0.155493
HEK Stability	0.370803	0.188566	0.438092	0.513914	0.506492	0.147774	0.235254	0.399117	0.452202	0.41912	0.364422	0.370796	0.379074	0.263149	0.327376	1	0.549946
Yeast Abundance	0.246557	0.0288123	0.242599	0.27866	0.682622	0.42366	0.26224	0.359883	0.270639	0.316087	0.219654	0.229133	0.268432	0.0535882	0.155493	0.549946	1

## Sheet: p-value
	HEK pAKT/AKT	Fly Eclosion	Worm Chemotaxis	Rat Axon	Rat Soma	Rat PSD95	Rat TDL	Yeast VAC14	Yeast VAC7	Yeast FIG4	Yeast VAM3	Yeast VAM7	Yeast YPT7	Yeast VPS30	Yeast VPS38	HEK Stability	Yeast Abundance	SNAP2	CADD
HEK pAKT/AKT	0	0	1.96854e-05	0.000446902	0.180816	0.30915	0.134812	0	0	0	0	0	1.68399e-12	2.34579e-06	1.19652e-10	9.86516e-05	0.0154516	0	1.55566e-10
Fly Eclosion	0	0	0.000909341	0.00383081	0.625302	0.298086	0.0325119	2.69118e-13	2.18214e-11	1.40421e-12	1.44575e-07	2.73731e-08	0.000248204	0.00888914	0.000987272	0.0839365	0.793508	2.07298e-08	3.48319e-05
Worm Chemotaxis	1.96854e-05	0.000909341	0	0.00584315	0.212908	0.543636	0.559793	0.000940602	0.00325274	0.00264248	0.0404042	0.0140187	0.163975	0.349911	0.25332	0.0606456	0.316959	8.70508e-06	0.00918508
Rat Axon	0.000446902	0.00383081	0.00584315	0	0.227991	0.222281	0.457314	0.019637	0.0144243	0.0350921	0.0370807	0.0524721	0.055635	0.12125	0.0612082	0.0243953	0.247987	0.00129943	0.00240809
Rat Soma	0.180816	0.625302	0.212908	0.227991	0	0.0111046	0.0251165	0.137571	0.109546	0.167856	0.0248301	0.0559948	0.0727305	0.04077	0.0887269	0.0269032	0.00127968	0.0584972	0.00737129
Rat PSD95	0.30915	0.298086	0.543636	0.222281	0.0111046	0	0.000264539	0.465356	0.245405	0.389736	0.291173	0.44975	0.108346	0.227548	0.0742661	0.54602	0.0706754	0.567578	0.434424
Rat TDL	0.134812	0.0325119	0.559793	0.457314	0.0251165	0.000264539	0	0.227771	0.192625	0.281938	0.3697	0.35252	0.488508	0.714912	0.410375	0.33228	0.278099	0.219775	0.242809
Yeast VAC14	0	2.69118e-13	0.000940602	0.019637	0.137571	0.465356	0.227771	0	0	0	0	0	4.44089e-16	5.2678e-06	1.95888e-12	4.68358e-05	0.000316526	5.29576e-13	4.02625e-11
Yeast VAC7	0	2.18214e-11	0.00325274	0.0144243	0.109546	0.245405	0.192625	0	0	0	0	0	0	1.50546e-13	0	2.94844e-06	0.00765455	4.90719e-13	1.1494e-09
Yeast FIG4	0	1.40421e-12	0.00264248	0.0350921	0.167856	0.389736	0.281938	0	0	0	0	0	0	2.48017e-10	0	1.74428e-05	0.00170517	4.01768e-12	1.84242e-10
Yeast VAM3	0	1.44575e-07	0.0404042	0.0370807	0.0248301	0.291173	0.3697	0	0	0	0	0	0	0	0	0.000225132	0.0315314	4.01039e-09	1.78589e-07
Yeast VAM7	0	2.73731e-08	0.0140187	0.0524721	0.0559948	0.44975	0.35252	0	0	0	0	0	0	7.32747e-15	0	0.000170937	0.02473	4.08796e-10	9.46541e-09
Yeast YPT7	1.68399e-12	0.000248204	0.163975	0.055635	0.0727305	0.108346	0.488508	4.44089e-16	0	0	0	0	0	0	0	0.00011851	0.00818472	2.20435e-07	4.71045e-06
Yeast VPS30	2.34579e-06	0.00888914	0.349911	0.12125	0.04077	0.227548	0.714912	5.2678e-06	1.50546e-13	2.48017e-10	0	7.32747e-15	0	0	0	0.00884656	0.604075	0.000604254	0.022529
Yeast VPS38	1.19652e-10	0.000987272	0.25332	0.0612082	0.0887269	0.0742661	0.410375	1.95888e-12	0	0	0	0	0	0	0	0.00100028	0.130338	3.03899e-05	0.000341019
HEK Stability	9.86516e-05	0.0839365	0.0606456	0.0243953	0.0269032	0.54602	0.33228	4.68358e-05	2.94844e-06	1.74428e-05	0.000225132	0.000170937	0.00011851	0.00884656	0.00100028	0	6.49133e-09	4.51378e-09	6.04412e-09
Yeast Abundance	0.0154516	0.793508	0.316959	0.247987	0.00127968	0.0706754	0.278099	0.000316526	0.00765455	0.00170517	0.0315314	0.02473	0.00818472	0.604075	0.130338	6.49133e-09	0	0.00397671	0.013828
SNAP2	0	2.07298e-08	8.70508e-06	0.00129943	0.0584972	0.567578	0.219775	5.29576e-13	4.90719e-13	4.01768e-12	4.01039e-09	4.08796e-10	2.20435e-07	0.000604254	3.03899e-05	4.51378e-09	0.00397671	0	0
CADD	1.55566e-10	3.48319e-05	0.00918508	0.00240809	0.00737129	0.434424	0.242809	4.02625e-11	1.1494e-09	1.84242e-10	1.78589e-07	9.46541e-09	4.71045e-06	0.022529	0.000341019	6.04412e-09	0.013828	0	0
