# Supplementary material for: Multi-model functionalization of disease-associated PTEN missense mutations identifies multiple molecular mechanisms underlying protein dysfunction
Source: Nat Commun. 2020 Apr 29;11:2073. doi: 10.1038/s41467-020-15943-0 (PMC7190743; doi:10.1038/s41467-020-15943-0)
Supplement: Supplementary file 6 — Supplementary Data 3 [file 41467_2020_15943_MOESM6_ESM.xlsx]

## Sheet: Sheet1
Variant	F_Primer	R_Primer
4A	CCTGATCATTATAGATATGCTGACGCCGCTGACGCTGATCCAGAGAATGAACC	GGTTCATTCTCTGGATCAGCGTCAGCGGCGTCAGCATATCTATAATGATCAGG
A121E	GATGACAATCATGTTGCAGAAATTCACTGTAAAGCTGG	CCAGCTTTACAGTGAATTTCTGCAACATGATTGTCATC
A121P	GATGACAATCATGTTGCACCAATTCACTGTAAAGCTGG	CCAGCTTTACAGTGAATTGGTGCAACATGATTGTCATC
A126D	GTTGCAGCAATTCACTGTAAAGATGGAAAGGGACGAACTG	CAGTTCGTCCCTTTCCATCTTTACAGTGAATTGCTGCAAC
A126P	GTTGCAGCAATTCACTGTAAACCTGGAAAGGGACGAACTG	CAGTTCGTCCCTTTCCAGGTTTACAGTGAATTGCTGCAAC
A151P	CAAATTTTTAAAGGCACAAGAGCCCCTAGATTTCTATG	CATAGAAATCTAGGGGCTCTTGTGCCTTTAAAAATTTG
A309S	CATTTGCAGTATAGAGCGTTCAGATAATGACAAG	CTTGTCATTATCTGAACGCTCTATACTGCAAATG
A34D	CTATATTTATCCAAACATTATTGATATGGGATTTCCTGCAG	CTGCAGGAAATCCCATATCAATAATGTTTGGATAAATATAG
A34P	CTATATTTATCCAAACATTATTCCTATGGGATTTCCTGCAG	CTGCAGGAAATCCCATAGGAATAATGTTTGGATAAATATAG
A79T	GAAAGACATTATGACACCACCAAATTTAATTGCAG	CTGCAATTAAATTTGGTGGTGTCATAATGTCTTTC
C124R	GACAATCATGTTGCAGCAATTCACCGTAAAGCTGGAAAGGGACGAACTGG	CCAGTTCGTCCCTTTCCAGCTTTACGGTGAATTGCTGCAACATGATTGTC
C124S	GACAATCATGTTGCAGCAATTCACTCTAAAGCTGGAAAGGGACGAACTGG	CCAGTTCGTCCCTTTCCAGCTTTAGAGTGAATTGCTGCAACATGATTGTC
C124S-4A	C124S&4A PRIMER USED CONSECUTIVELY	C124S&4A PRIMER USED CONSECUTIVELY
C211W	GTTCAGTGGCGGAACTTGGAATCCTCAGTTTGTGG	CCACAAACTGAGGATTCCAAGTTCCGCCACTGAAC
D107G	CAAACCCTTTTGTGAAGGTCTTGACCAATGGCTAAGTG	CACTTAGCCATTGGTCAAGACCTTCACAAAAGGGTTTG
D107V	CTTATCAAACCCTTTTGTGAAGTTCTTGACCAATGGCTAAGTGAAGATGAC	GTCATCTTCACTTAGCCATTGGTCAAGAACTTCACAAAAGGGTTTGATAAG
D22E	GGAGATATCAAGAGGATGGATTCGAGTTAGACTTGACCTATATTTATCC	GGATAAATATAGGTCAAGTCTAACTCGAATCCATCCTCTTGATATCTCC
D252G	CCTCAGCCGTTACCTGTGTGTGGTGGTATCAAAGTAGAGTTCTTCCAC	GTGGAAGAACTCTACTTTGATACCACCACACACAGGTAACGGCTGAGG
D268E	GATGCTAAAAAAGGAAAAAATGTTTCACTTTTGG	CCAAAAGTGAAACATTTTTTCCTTTTTTAGCATC
D326N	GGCTTTGTCTTTATTTGCTTTGTTAAGATCATTTTTTGTTAAAGTAAGTACTAGA	TCTAGTACTTACTTTAACAAAAAATGATCTTAACAAAGCAAATAAAGACAAAGCC
D92N	GTTGCACAATATCCTTTTGAAAACCATAACCCACCACAG	CTGTGGTGGGTTATGGTTTTCAAAAGGATATTGTGCAAC
E157G	GCACAAGAGGCCCTAGATTTCTATGGGGGAGTAAGGACCAGAGACAAAAAGGG	CCCTTTTTGTCTCTGGTCCTTACTCCCCCATAGAAATCTAGGGCCTCTTGTGC
E256K	GGTGATATCAAAGTAAAGTTCTTCCACAAAC	GTTTGTGGAAGAACTTTACTTTGATATCACC
E73K	GATATACAATCTTTGTGCTAAAAGACATTATGAC	GTCATAATGTCTTTTAGCACAAAGATTGTATATC
F241S	TGAGGGAACTCAGAGTACATGAACTTGTCTTCCCGT	ACGGGAAGACAAGTTCATGTACTCTGAGTTCCCTCA
F279I	CTTTTGGGTAAATACATTCATCATACCAGGACCAG	CTGGTCCTGGTATGATGAATGTATTTACCCAAAAG
F279L	CTTTTGGGTAAATACATTCCTCATACCAGGACCAG	CTGGTCCTGGTATGAGGAATGTATTTACCCAAAAG
F56C	GGAACAATATTGATGATGTAGTAAGGTGTTTGGATTCAAAGCATAAAAACCATTACAAG	CTTGTAATGGTTTTTATGCTTTGAATCCAAACACCTTACTACATCATCAATATTGTTCC
G127R	GCAGCAATTCACTGTAAAGCTAGAAAGGGACGAACTGGTG	CACCAGTTCGTCCCTTTCTAGCTTTACAGTGAATTGCTGC
G129E	GCAATTCACTGTAAAGCTGGAAAGGAACGAACTGGTGTAATGATATGTGCATATTTATTAC	GTAATAAATATGCACATATCATTACACCAGTTCGTTCCTTTCCAGCTTTACAGTGAATTGC
G129R	CAATTCACTGTAAAGCTGGAAAGAGACGAACTGGTGGTGTAATG	CATTACACCACCAGTTCGTCTCTTTCCAGCTTTACAGTGAATTG
G132D	GCTGGAAAGGGACGAACTGATGGTGTAATGATATG	CATATCATTACACCATCAGTTCGTCCCTTTCCAGC
G36E	CCAAACATTATTGCTATGGAATTTCCTGCAGAAAG	CTTTCTGCAGGAAATTCCATAGCAATAATGTTTGG
G44D	CAATATTGTTCCTGTATACGTCTTCAAGTCTTTCTGCAGGA	TCCTGCAGAAAGACTTGAAGACGTATACAGGAACAATATTG
H118P	GGCTAAGTGAAGATGACAATCCTGTTGCAGCAATTCACTGTAAAGC	GCTTTACAGTGAATTGCTGCAACAGGATTGTCATCTTCACTTAGCC
H123Q	GACAATCATGTTGCAGCAATTCAATGTAAAGCTGGAAAGGGACGAACTGG	CCAGTTCGTCCCTTTCCAGCTTTACATTGAATTGCTGCAACATGATTGTC
H123Y	GTGAAGATGACAATCATGTTGCAGCAATTTACTGTAAAGCTGGAAAGGGACGAACTGGTG	CACCAGTTCGTCCCTTTCCAGCTTTACAGTAAATTGCTGCAACATGATTGTCATCTTCAC
H93Q	GCACAATATCCTTTTGAAGACCAGAACCCACCACAGCTAGAACTTATCAAACC	GGTTTGATAAGTTCTAGCTGTGGTGGGTTCTGGTCTTCAAAAGGATATTGTGC
H93R	GCACAATATCCTTTTGAAGACCGTAACCCACCACAGCTAGAACTTATCAAACC	GGTTTGATAAGTTCTAGCTGTGGTGGGTTACGGTCTTCAAAAGGATATTGTGC
H93Y	CACAATATCCTTTTGAAGACTATAACCCACCACAGCTAG	CTAGCTGTGGTGGGTTATAGTCTTCAAAAGGATATTGTG
I101T	CCACCACAGCTAGAACTTACCAAACCCTTTTGTGAAGAT	ATCTTCACAAAAGGGTTTGGTAAGTTCTAGCTGTGGTGG
I135T	GCTGGAAAGGGACGAACTGGTGTAATGACATGTGCATATTTATTACATCGGG	CCCGATGTAATAAATATGCACATGTCATTACACCAGTTCGTCCCTTTCCAGC
I135V	GCTGGAAAGGGACGAACTGGTGTAATGGTATGTGCATATTTATTACATCGGGGC	GCCCCGATGTAATAAATATGCACATACCATTACACCAGTTCGTCCCTTTCCAGC
I203V	GATGTTTGAAACTGTTCCAATGTTCAGTG	CACTGAACATTGGAACAGTTTCAAACATC
I400V	CCTTTTGATGAAGATCAGCATACACAAGTTACAAAAGTCTGAAAGGGCG	CGCCCTTTCAGACTTTTGTAACTTGTGTATGCTGATCTTCATCAAAAGG
K322E	CTAGTACTTACTTTAACAGAAAATGATCTTG	CAAGATCATTTTCTGTTAAAGTAAGTACTAG
K330E	GATCTTGACAAAGCAAATGAAGACAAAGCCAAC	GTTGGCTTTGTCTTCATTTGCTTTGTCAAGATC
K342N	CCGATACTTTTCTCCAAATTTTAACGTGAAGCTGTACTTCACAAAAAC	GTTTTTGTGAAGTACAGCTTCACGTTAAAATTTGGAGAAAAGTATCGG
K402N	GATCAGCATACACAAATTACAAACGTCTGAAAGGGCGAATTC	GAATTCGCCCTTTCAGACGTTTGTAATTTGTGTATGCTGATC
K6E	CTTATGACAGCCATCATCGAAGAGATCGTTAGCAGAAAC	GTTTCTGCTAACGATCTCTTCGATGATGGCTGTCATAAG
K6I	GCTAACGATCTCTATGATGATGGCTGTCATGAATTCTGA	TCAGAATTCATGACAGCCATCATCATAGAGATCGTTAGC
L295V	GAAAAAGTAGAAAATGGAAGTGTATGTGATCAAGAAATC	GATTTCTTGATCACATACACTTCCATTTTCTACTTTTTC
L345V	CTTTTCTCCAAATTTTAAGGTGAAGGTGTACTTCACAAAAACAGTAGAGG	CCTCTACTGTTTTTGTGAAGTACACCTTCACCTTAAAATTTGGAGAAAAG
L70V	CCATTACAAGATATACAATGTTTGTGCTGAAAGACATTATGACACC	GGTGTCATAATGTCTTTCAGCACAAACATTGTATATCTTGTAATGG
M134I	GAAAGGGACGAACTGGTGTAATCATATGTGCATATTTATTACATCG	CGATGTAATAAATATGCACATATGATTACACCAGTTCGTCCCTTTC
M134T	GGGACGAACTGGTGTAACGATATGTGCATATTTATTAC	GTAATAAATATGCACATATCGTTACACCAGTTCGTCCC
M198I	GTGGCACTGTTGTTTCACAAAATGATGTTTGAAAC	GTTTCAAACATCATTTTGTGAAACAACAGTGCCAC
M35V	TGACCTATATTTATCCAAACATTATTGCTGTGGGATTTCCTGCAG	CTGCAGGAAATCCCACAGCAATAATGTTTGGATAAATATAGGTCA
N117S	CAATGGCTAAGTGAAGATGACAGTCATGTTGCAGC	GCTGCAACATGACTGTCATCTTCACTTAGCCATTG
N12T	CAAAGAGATCGTTAGCAGAACCAAAAGGAGATATCAAGAGG	CCTCTTGATATCTCCTTTTGGTTCTGCTAACGATCTCTTTG
N228S	GGTGAAGATATATTCCTCCAGTTCAGGACCCACACGAC	GTCGTGTGGGTCCTGAACTGGAGGAATATATCTTCACC
N262S	GAGTTCTTCCACAAACAGAGCAAGATGCTAAAAAAGG	CCTTTTTTAGCATCTTGCTCTGTTTGTGGAAGAACTC
N276S	GGACAAAATGTTTCACTTTTGGGTAAGTACATTCTTCATACCAGGACCAGAGG	CCTCTGGTCCTGGTATGAAGAATGTACTTACCCAAAAGTGAAACATTTTGTCC
N340D	GCCAACCGATACTTTTCTCCAGATTTTAAGGTGAAGCTGTACTTC	GAAGTACAGCTTCACCTTAAAATCTGGAGAAAAGTATCGGTTGGC
N340H	GCCAACCGATACTTTTCTCCACATTTTAAGGTGAAGCTGTACTTC	GAAGTACAGCTTCACCTTAAAATGTGGAGAAAAGTATCGGTTGGC
N356D	CAGTAGAGGAGCCGTCAGATCCAGAGGCTAGCAG	CTGCTAGCCTCTGGATCTGACGGCTCCTCTACTG
N356H	CAGTAGAGGAGCCGTCACATCCAGAGGCTAGCAG	CTGCTAGCCTCTGGATGTGACGGCTCCTCTACTG
P246L	GTACTTTGAGTTCCCTCAGCTGTTACCTGTGTGTGGTG	CACCACACACAGGTAACAGCTGAGGGAACTCAAAGTAC
P354Q	CAAAAACAGTAGAGGAGCAGTCAAATCCAGAGG	CCTCTGGATTTGACTGCTCCTCTACTGTTTTTG
P357S	GTAGAGGAGCCGTCAAATTCAGAGGCTAGCAGTTC	GAACTGCTAGCCTCTGAATTTGACGGCTCCTCTAC
P38H	CCAAACATTATTGCTATGGGATTTCATGCAGAAAGACTTGAAGGCGTATACAGG	CCTGTATACGCCTTCAAGTCTTTCTGCATGAAATCCCATAGCAATAATGTTTGG
Q171E	CATAGCGCCTCTCACTGGGAATAGTTACTCCCTTTT	AAAAGGGAGTAACTATTCCCAGTGAGAGGCGCTATG
Q298E	GGAAGTCTATGTGATGAAGAAATCGATAG	CTATCGATTTCTTCATCACATAGACTTCC
Q396R	CCTTTTGATGAAGATCGGCATACACAAATTAC	GTAATTTGTGTATGCCGATCTTCATCAAAAGG
R130L	CACTGTAAAGCTGGAAAGGGACTAACTGGTGGTGTAATG	CATTACACCACCAGTTAGTCCCTTTCCAGCTTTACAGTG
R130P	GTAAAGCTGGAAAGGGACCAACTGGTGTAATGATATG	CATATCATTACACCAGTTGGTCCCTTTCCAGCTTTAC
R130Q	CACTGTAAAGCTGGAAAGGGACAAACTGGTGGTGTAATG	CATTACACCACCAGTTTGTCCCTTTCCAGCTTTACAGTG
R130X	GCAATTCACTGTAAAGCTGGAAAGGGATGAACTGGTGTAATGATATGTGC	GCACATATCATTACACCAGTTCATCCCTTTCCAGCTTTACAGTGAATTGC
R14G	GATCGTTAGCAGAAACAAAGGGAGATATCAAGAGGATGG	CCATCCTCTTGATATCTCCCTTTGTTTCTGCTAACGATC
R15S	CGTTAGCAGAAACAAAAGGAGTTATCAAGAGGATGGATTCG	CGAATCCATCCTCTTGATAACTCCTTTTGTTTCTGCTAACG
R173H	CTATTCCCAGTCAGAGGCACTATGTGTATTATTATAGCTAC	GTAGCTATAATAATACACATAGTGCCTCTGACTGGGAATAG
R173P	CTATTCCCAGTCAGAGGCCCTATGTGTATTATTATAG	CTATAATAATACACATAGGGCCTCTGACTGGGAATAG
R335X	GCAAATAAAGACAAAGCCAACTGATACTTTTCTCCAAATTTTAAGG	CCTTAAAATTTGGAGAAAAGTATCAGTTGGCTTTGTCTTTATTTGC
R47K	GACTTGAAGGCGTATACAAGAACAATATTG	CAATATTGTTCTTGTATACGCCTTCAAGTC
R47W	GACTTGAAGGCGTATACTGGAACAATATTG	CAATATTGTTCCAGTATACGCCTTCAAGTC
S229T	GGTGAAGATATATTCCTCCAATACAGGACCCACAC	GTGTGGGTCCTGTATTGGAGGAATATATCTTCACC
T131I	GCTGGAAAGGGACGAATTGGTGTAATGATATGTGCATATTTATTACATCG	CGATGTAATAAATATGCACATATCATTACACCAATTCGTCCCTTTCCAGC
T167N	CCAGAGACAAAAAGGGAGTAAATATTCCCAGTCAGAGGCGCTATGTG	CACATAGCGCCTCTGACTGGGAATATTTACTCCCTTTTTGTCTCTGG
T202I	CACAAGATGATGTTTGAAATTATTCCAATGTTCAGTGGCGG	CCGCCACTGAACATTGGAATAATTTCAAACATCATCTTGTG
T348S	GGTGAAGCTGTACTTCTCAAAAACAGTAGAGG	CCTCTACTGTTTTTGAGAAGTACAGCTTCACC
T363N	CCAGAGGCTAGCAGTTCAAATTCTGTAACACC	GGTGTTACAGAATTTGAACTGCTAGCCTCTGG
T78A	GCTGAAAGACATTATGACGCCGCCAAATTTAATTGCAGAGTTGCACAATATCC	GGATATTGTGCAACTCTGCAATTAAATTTGGCGGCGTCATAATGTCTTTCAGC
V133I	GCTGGAAAGGGACGAACTGGTATAATGATATGTGCATATTTAT	ATAAATATGCACATATCATTATACCAGTTCGTCCCTTTCCAGC
V255A	CCTGTGTGTGGTGATATCAAAGCAGAGTTCTTCCACAAACAGAAC	GTTCTGTTTGTGGAAGAACTCTGCTTTGATATCACCACACACAGG
W274L	GGACAAAATGTTTCACTTTTTGGTAAATACATTCTTCATACCAGGACC	GGTCCTGGTATGAAGAATGTATTTACCAAAAAGTGAAACATTTTGTCC
Y138L	GGACGAACTGGTGTAATGATATGTGCATTATTATTACATCGGGGCAAATTTTTAAAGGC	GCCTTTAAAAATTTGCCCCGATGTAATAATAATGCACATATCATTACACCAGTTCGTCC
Y155C	GGCACAAGAGGCCCTAGATTTCTGTGGGGAAGTAAG	CTTACTTCCCCACAGAAATCTAGGGCCTCTTGTGCC
Y155H	CAAGAGGCCCTAGATTTCCATGGGGAAGTAAGGA	TCCTTACTTCCCCATGGAAATCTAGGGCCTCTTG
Y155N	CAAGAGGCCCTAGATTTCAATGGGGAAGTAAGGA	TCCTTACTTCCCCATTGAAATCTAGGGCCTCTTG
Y176C	TTAACAGGTAGCTATAATAACACACATAGCGCCTCTGACTG	CAGTCAGAGGCGCTATGTGTGTTATTATAGCTACCTGTTAA
Y180H	GCTATGTGTATTATTATAGCCACCTGTTAAAGAATC	GATTCTTTAACAGGTGGCTATAATAATACACATAGC
Y27C	GGATTCGACTTAGACTTGACCTGTATTTATCCAAACATTATTGC	GCAATAATGTTTGGATAAATACAGGTCAAGTCTAAGTCGAATCC
Y346F	CCAAATTTTAAGGTGAAGCTGTTCTTCACAAAAACAG	CTGTTTTTGTGAAGAACAGCTTCACCTTAAAATTTGG
Y65C	GGATTCAAAGCATAAAAACCATTGCAAGATATACAATCTTTGTGCTG	CAGCACAAAGATTGTATATCTTGCAATGGTTTTTATGCTTTGAATCC
Y68H	GCATAAAAACCATTACAAGATACACAATCTTTGTGCTGAAAGACATTATGACACC	GGTGTCATAATGTCTTTCAGCACAAAGATTGTGTATCTTGTAATGGTTTTTATGC
Y68N	GCATAAAAACCATTACAAGATAAACAATCTTTGTGCTGAAAGACATTATGACACC	GGTGTCATAATGTCTTTCAGCACAAAGATTGTTTATCTTGTAATGGTTTTTATGC
