# Supplementary material for: Multi-model functionalization of disease-associated PTEN missense mutations identifies multiple molecular mechanisms underlying protein dysfunction
Source: Nat Commun. 2020 Apr 29;11:2073. doi: 10.1038/s41467-020-15943-0 (PMC7190743; doi:10.1038/s41467-020-15943-0)
Supplement: Supplementary file 8 — Source Data [file 41467_2020_15943_MOESM8_ESM.xlsx]

## Sheet: Figure 1
					FIGURE 1C										FIGURE 1E, 2D, 5E
Variant	Subclasses	CondensedClass	AA			E.V.			WT PTEN				p-value		VAC14	VAC14 SEM	VAC14 N	VAC14 p-value WT	VAC14 p-value Null	VAC14 Residual
P38H	A+P	ASD	38		Sentinel	Avg	SEM	N	Avg	SEM	N				-0.257287	0.0529721	12	2.91089e-50	0.0024186	-1.09652
R130L	APC	ASD	130		Δvac14	147.938	1.43895	16	24.75	1.24666	16		<1*10^(-15)		-0.255608	0.0663718	12	3.87998e-50	0.00258185	-0.999353
C124S-4A	Biochem	Biochem			Δvac7	124.562	3.85678	16	46.375	3.68542	16		3*10^(-15)		-0.227811	0.0944727	12	4.31161e-48	0.00722559	-1.16401
G129E	APC/Biochem	Biochem	129		Δfig4	113.688	8.93575	16	38.8125	3.34193	16		4*10^(-15)		-0.213707	0.0672169	12	4.54663e-47	0.0117313	-1.21162
Y68N	A+P	ASD	68		Δvam7	81.375	4.46829	16	41.375	3.99779	16		1.58*10^(-9)		-0.20619	0.0606685	12	1.5804e-46	0.0150336	0.410979
E157G	A+P	ASD	157		Δvam3	99.375	1.72934	16	65.25	1.57982	16		9.29*10^(-9)		-0.187567	0.153799	9	1.27735e-34	0.0538994	-0.624307
G36E	Pred High	Pred High	36		Δvps38	87.0625	3.07201	16	66.375	2.91673	16		2.17*10^(-7)		-0.187521	0.0581263	24	1.18028e-85	0.00226159	-0.198837
N276S	ASD	ASD	276		Δypt7	66.8125	3.933	16	40.8125	3.33444	16		2.07*10^(-5)		-0.174753	0.0747667	12	2.69232e-44	0.0392915	-0.215695
R335X	APC	ASD			Δvps30	109.438	2.22667	16	88.75	0.955249	16		3.24*10^(-5)		-0.150594	0.135144	12	1.28879e-42	0.0756778	#VALUE!
A126P	PHTS	PHTS	126												-0.148728	0.0544269	12	1.73263e-42	0.0793738	-0.862664
R130X	APC	ASD													-0.108325	0.0532915	12	9.46705e-40	0.201282	#VALUE!
G129R	APC	ASD	129												-0.0980468	0.0741877	12	4.55927e-39	0.247402	-0.717589
G132D	APC	ASD	132												-0.0788305	0.05962	12	8.32136e-38	0.352361	-0.794235
F279I	Pred High	Pred High	279												-0.0529569	0.0468636	24	1.30844e-68	0.388173	-0.0653908
T131I	ASD	ASD	131												-0.0367709	0.0677715	12	4.09234e-35	0.664407	-0.969073
H123Y	P+C	Somatic Cancer	123												-0.0234441	0.082798	12	2.78614e-34	0.782084	-1.34711
A126D	Pred High	Pred High	126												-0.0167002	0.0488431	12	7.29266e-34	0.843798	-0.95331
A34D	Pred High	Pred High	34												-0.00836203	0.0720591	12	2.37763e-33	0.921409	-0.787232
Control	Control	Control													0	0.0128216	236	#N/A	#N/A	#VALUE!
R47K	Pred High	Pred High	47												0.000451493	0.0670098	12	8.21389e-33	0.99575	-1.02124
A121E	Pred High	Pred High	121												0.00355599	0.0618119	12	1.2682e-32	0.966534	-0.618421
M134T	A+P	ASD	134												0.00545087	0.0657886	12	1.65223e-32	0.948722	-0.113889
R173P	PHTS	PHTS	173												0.0221646	0.069293	12	1.67059e-31	0.793701	-0.461242
D107V	A+P	ASD	107												0.0305436	0.05419	12	5.25825e-31	0.718573	-0.173536
R130Q	APC	ASD	130												0.0357224	0.0605147	12	1.06338e-30	0.673415	-1.20479
C124S	Cancer/Biochem	Biochem	124												0.0390364	0.0504574	24	6.58871e-58	0.524699	-0.964641
Y68H	APC	ASD	68												0.0488794	0.0475242	12	6.2671e-30	0.564149	0.111584
Q171E	A+P	ASD	171												0.0488923	0.0631365	12	6.27796e-30	0.564046	-0.631736
G127R	P+C	Somatic Cancer	127												0.0496693	0.0499724	12	6.96656e-30	0.557869	-0.341561
A34P	Pred High	Pred High	34												0.0523354	0.0815585	12	9.9504e-30	0.53693	-0.438894
R47W	Pred High	Pred High	47												0.0682304	0.0339877	12	8.17977e-29	0.420833	-0.79866
D92N	ASD	ASD	92												0.0862988	0.0631857	12	8.62391e-28	0.308624	-0.758417
C124R	ASD	ASD	124												0.110268	0.0729457	12	1.83919e-26	0.193321	-0.385153
H123Q	A+P	ASD	123												0.122577	0.0451121	12	8.60218e-26	0.148181	-0.804166
Y27C	A+P	ASD	27												0.143981	0.0568946	12	1.20019e-24	0.0894393	-0.862876
K6I	A+P	ASD	6												0.146453	0.0362996	12	1.62103e-24	0.0840762	-0.785759
K6E	A+P	ASD	6												0.149964	0.0509627	12	2.48095e-24	0.0769093	-1.04317
G44D	A+P	ASD	44												0.163274	0.0367019	12	1.22705e-23	0.0541276	-1.11062
F241S	A+P	ASD	241												0.166413	0.0513597	12	1.78294e-23	0.0496674	-0.0536273
R14G	A+P	ASD	14												0.186179	0.0575972	12	1.81986e-22	0.0281079	-0.755417
D22E	ASD	ASD	22												0.203508	0.0367075	12	1.33739e-21	0.0163961	-0.704693
I101T	A+C	ASD	101												0.22827	0.0407661	12	2.15857e-20	0.00710952	-0.263552
M134I	ASD	ASD	134												0.232714	0.0527225	12	3.52547e-20	0.00606942	-0.43833
D252G	A+P	ASD	252												0.345937	0.0535404	12	3.88599e-15	4.58096e-05	0.0581919
H118P	ASD	ASD	118												0.350474	0.0521644	12	5.97047e-15	3.63777e-05	0.0438066
F56C	POP Ctrl	POP Ctrl	56												0.35543	0.035461	12	9.51298e-15	2.81938e-05	-0.446954
A151P	Pred High	Pred High	151												0.357063	0.0428631	12	1.10825e-14	2.59056e-05	-0.217869
D326N	ASD	ASD	326												0.414925	0.0624533	12	1.96839e-12	1.02898e-06	-0.504504
R15S	A+P	ASD	15												0.42321	0.0695625	22	8.66434e-21	3.97231e-11	-0.260386
A121P	Pred High	Pred High	121												0.450976	0.060591	12	3.94065e-11	1.10424e-07	0.188498
H93Q	Pred High	Pred High	93												0.539846	0.0984174	12	2.97709e-08	2.17343e-10	-0.43874
V255A	ASD	ASD	255												0.549203	0.0664212	23	6.8304e-14	2.68355e-18	0.0677393
L70V	A+P	ASD	70												0.648596	0.0712457	12	2.2627e-05	2.60741e-14	-0.241441
Y138L	Biochem	Biochem	138												0.68217	0.0426422	12	0.000126368	1.17792e-15	0.11808
D107G	A+P	ASD	107												0.691745	0.0147206	12	0.000200641	4.74185e-16	0.211906
K402N	PHTS	PHTS	402												0.723201	0.0883485	12	0.000839253	2.19667e-17	-0.0531499
N12T	A+P	ASD	12												0.726773	0.036325	12	0.000979006	1.53733e-17	-0.135233
L345V	PHTS	PHTS	345												0.733775	0.0763344	11	0.00209776	1.46069e-16	-0.0685725
R173H	APC	ASD	173												0.775796	0.0305504	12	0.00681368	9.73517e-20	0.431609
Y176C	A+P	ASD	176												0.798518	0.0613952	12	0.0150208	8.40308e-21	0.0902331
N340D	PHTS	PHTS	340												0.798798	0.101527	12	0.0151616	8.14948e-21	0.0725293
N340H	PHTS	PHTS	340												0.804392	0.0864885	11	0.0237649	1.5029e-19	-0.36606
I135T	POP Ctrl	POP Ctrl	135												0.808344	0.0219707	12	0.0207021	2.85459e-21	0.0897817
T167N	ASD	ASD	167												0.82171	0.0473033	12	0.031384	6.44621e-22	-0.0100975
P246L	APC	ASD	246												0.834561	0.037665	12	0.045809	1.50928e-22	0.442036
K322E	Pred High	Pred High	322												0.868061	0.0461968	12	0.111175	3.11085e-24	-0.238357
I135V	PHTS	PHTS	135												0.874204	0.0397386	12	0.128813	1.50361e-24	-0.267408
T78A	ASD	ASD	78												0.87835	0.0435343	12	0.141898	9.18104e-25	-0.16911
E73K	Pred High	Pred High	73												0.890107	0.0269833	12	0.184558	2.24013e-25	0.0464341
W274L	A+P	ASD	274												0.890957	0.0239033	12	0.187975	2.02166e-25	0.347344
H93Y	APC	ASD	93												0.913278	0.0267233	12	0.295033	1.32191e-26	-0.118881
C211W	A+P	ASD	211												0.921761	0.0222525	12	0.344797	4.61353e-27	-0.11857
Q396R	POP Ctrl	POP Ctrl	396												0.923373	0.100779	10	0.398178	3.9169e-23	#VALUE!
M198I	POP Ctrl	POP Ctrl	198												0.936777	0.0626434	21	0.313119	2.45988e-45	-0.173489
Y180H	PHTS	PHTS	180												0.943517	0.0799587	10	0.533424	4.56531e-24	0.303762
T202I	A+P	ASD	202												0.958463	0.0257153	11	0.631017	6.10241e-27	0.162229
E256K	Pred High	Pred High	256												0.967802	0.0520078	12	0.697419	1.3059e-29	0.0313382
N356D	PHTS	PHTS	356												0.972316	0.108667	12	0.738156	7.24476e-30	0.293309
K342N	PHTS	PHTS	342												0.991616	0.102558	11	0.922774	1.09904e-28	0.307399
I203V	PHTS	PHTS	203												0.997972	0.0842947	12	0.980458	2.42888e-31	0.229176
WT	WT	Control													1	0.00475114	1931	NA	0	0
I400V	PHTS	PHTS	400												1.0068	0.063703	11	0.937362	1.67632e-29	0.155472
P357S	Pred Low	Pred Low	357												1.00846	0.0569924	23	0.887627	3.44604e-56	0.00100953
A79T	PHTS	PHTS	79												1.01207	0.0774876	12	0.884117	3.63369e-32	-0.0426881
4A	Biochem	Biochem													1.01973	0.0543026	22	0.74726	3.07669e-55	0.114991
D268E	POP Ctrl	POP Ctrl	268												1.03776	0.0482337	23	0.52842	2.9198e-59	-0.447489
Y346F	Pred Low	Pred Low	346												1.05155	0.0253476	12	0.533639	1.56632e-34	0.270103
Y65C	A+P	ASD	65												1.0539	0.0479916	12	0.515166	1.12623e-34	0.321125
T363N	POP Ctrl	POP Ctrl	363												1.05916	0.0259022	11	0.493944	2.09629e-32	0.140376
P354Q	A+P	ASD	354												1.06149	0.0343713	12	0.457769	3.85762e-35	-0.0703259
F279L	Pred High	Pred High	279												1.0649	0.0169096	12	0.433201	2.37859e-35	0.0508178
T348S	Pred Low	Pred Low	348												1.0676	0.015521	12	0.414364	1.62242e-35	-0.0672572
K330E	Pred High	Pred High	330												1.07494	0.0285663	12	0.365547	5.69434e-36	0.0666207
N356H	POP Ctrl	POP Ctrl	356												1.07963	0.0211628	12	0.336279	2.90416e-36	0.181193
H93R	APC	ASD	93												1.08501	0.0394654	23	0.155927	2.28697e-64	0.27377
N228S	PHTS	PHTS	228												1.10021	0.0116785	12	0.226279	1.47286e-37	0.191888
Q298E	PHTS	PHTS	298												1.11417	0.0339501	12	0.168061	1.89577e-38	0.39617
A309S	Pred Low	Pred Low	309												1.11484	0.0362406	23	0.0553005	1.0969e-67	-0.0402994
N117S	PHTS	PHTS	117												1.11962	0.0452032	12	0.148653	8.45402e-39	0.0779368
N262S	POP Ctrl	POP Ctrl	262												1.13096	0.0440218	12	0.113846	1.56074e-39	-0.0837263
L295V	Pred Low	Pred Low	295												1.20779	0.0319619	12	0.0121439	1.12486e-44	0.51464
Y155N	PHTS	PHTS	155															#N/A	#N/A	#VALUE!
Y155H	PHTS	PHTS	155															#N/A	#N/A	#VALUE!
Y155C	P+C	Somatic Cancer	155															#N/A	#N/A	#VALUE!
V133I	Pred High	Pred High	133															#N/A	#N/A	#VALUE!
M35V	APC	ASD	35
R130P	P+C	Somatic Cancer	130																	#VALUE!
S229T	PHTS	PHTS	229																	#VALUE!

## Sheet: Figure 2
					FIGURE 2B																FIGURE 2C, 2D							FIGURE 2D
Variant	Subclasses	CondensedClass	AA			C124S							WT PTEN					E.V.			Fly Mean	Fly SEM	Fly N	Fly p-Value WT	Fly p-value NULL	Fly Residual		VAC14	VAC14 SEM	VAC14 N	VAC14 p-value WT	VAC14 p-value Null	VAC14 Residual
P38H	A+P	ASD	38		Hrs	Avg	SEM	N	p-value to E.V.	p-value to WT		Avg	SEM	N	p-value to E.V.		Avg	SEM	N		-0.13787	0.0382301	73	8.04385e-43	0.0979733	-0.851157		-0.257287	0.0529721	12	2.91089e-50	0.0024186	-1.09652
R130L	APC	ASD	130		0	0.2167	0.0376717	10	0.00555935	3.02113e-05		0.0113636	0.0113636	11	n.s.		0.0338	0.0141471	5		0.266967	0.0538072	103	2.84605e-24	0.000244617	-0.767998		-0.255608	0.0663718	12	3.87998e-50	0.00258185	-0.999353
C124S-4A	Biochem	Biochem			12	0.5091	0.0689339	10	n.s.	5.0233e-06		0.0648182	0.0254222	11	1.73381e-05		0.4748	0.0800446	5		0.00355743	0.0646685	74	9.50728e-37	0.964214	-0.217596		-0.227811	0.0944727	12	4.31161e-48	0.00722559	-1.16401
G129E	APC/Biochem	Biochem	129		24	0.1929	0.0693068	10	n.s.	n.s.		0.165636	0.0301524	11	n.s.		0.2314	0.0994649	5		-0.167143	0.043905	81	1.66528e-45	0.043204	-0.610944		-0.213707	0.0672169	12	4.54663e-47	0.0117313	-1.21162
Y68N	A+P	ASD	68		36	0.0778	0.0409126	10	n.s.	2.23738e-05		0.336273	0.0239837	11	0.00580868		0.1752	0.0523969	5		0.0531754	0.0908507	34	1.4302e-49	0.118172	-0.166983		-0.20619	0.0606685	12	1.5804e-46	0.0150336	0.410979
E157G	A+P	ASD	157		48	0.0036	0.0036	10	n.s.	0.0016452		0.194545	0.049447	11	n.s.		0.0454	0.0352443	5		0.749107	0.0432008	93	0.000833664	9.07655e-23	0.014841		-0.187567	0.153799	9	1.27735e-34	0.0538994	-0.624307
G36E	Pred High	Pred High	36		60	0	0	10	n.s.	0.00946337		0.171455	0.0565075	11	n.s.		0.0122	0.0122	5		-0.11114	0.0383412	112	2.00092e-63	0.0952576	-0.821983		-0.187521	0.0581263	24	1.18028e-85	0.00226159	-0.198837
N276S	ASD	ASD	276		72	0	0	10	n.s.	n.s.		0.0168182	0.00909927	11	n.s.		0.0182	0.0182	5		0.540746	0.0551372	38	8.33397e-05	4.1261e-06	0.275711		-0.174753	0.0747667	12	2.69232e-44	0.0392915	-0.215695
R335X	APC	ASD			84	0	0	10	n.s.	n.s.		0.0388182	0.0196144	11	n.s.		0	0	5		0.316259	0.140072	37	4.574e-10	0.00409379	0.0902971		-0.150594	0.135144	12	1.28879e-42	0.0756778	#VALUE!
A126P	PHTS	PHTS	126																		-0.150267	0.0536157	36	1.0632e-22	0.200159	-0.523761		-0.148728	0.0544269	12	1.73263e-42	0.0793738	-0.862664
R130X	APC	ASD																										-0.108325	0.0532915	12	9.46705e-40	0.201282	#VALUE!
G129R	APC	ASD	129																		-0.0600758	0.102528	41	1.41152e-28	0.531766	-0.433153		-0.0980468	0.0741877	12	4.55927e-39	0.247402	-0.717589
G132D	APC	ASD	132																									-0.0788305	0.05962	12	8.32136e-38	0.352361	-0.794235
F279I	Pred High	Pred High	279																		0.887913	0.1064	22	0.412079	1.0647e-10	0.521608		-0.0529569	0.0468636	24	1.30844e-68	0.388173	-0.0653908
T131I	ASD	ASD	131																		0.108718	0.066882	69	7.37761e-28	0.185434	-0.711795		-0.0367709	0.0677715	12	4.09234e-35	0.664407	-0.969073
H123Y	P+C	Somatic Cancer	123																		0.117181	0.072511	38	6.84666e-13	0.339996	-0.56714		-0.0234441	0.082798	12	2.78614e-34	0.782084	-1.34711
A126D	Pred High	Pred High	126																		0.042114	0.0795181	23	1.1889e-14	0.735246	-0.771139		-0.0167002	0.0488431	12	7.29266e-34	0.843798	-0.95331
A34D	Pred High	Pred High	34																		-0.168042	0.0858256	26	3.55388e-19	0.197574	-0.695516		-0.00836203	0.0720591	12	2.37763e-33	0.921409	-0.787232
Control	Control	Control																			0	0.0185932	599	4.16372e-159	#N/A	#VALUE!		0	0.0128216	236	#N/A	#N/A	#VALUE!
R47K	Pred High	Pred High	47																		-0.104012	0.0463578	34	6.28427e-23	0.353425	-1.12811		0.000451493	0.0670098	12	8.21389e-33	0.99575	-1.02124
A121E	Pred High	Pred High	121																		-0.175509	0.0647432	42	1.08595e-31	0.0809427	-0.359244		0.00355599	0.0618119	12	1.2682e-32	0.966534	-0.618421
M134T	A+P	ASD	134																		-0.163097	0.0370761	89	2.85463e-53	0.0322771	-0.383787		0.00545087	0.0657886	12	1.65223e-32	0.948722	-0.113889
R173P	PHTS	PHTS	173																		-0.235273	0.0330701	83	4.79343e-57	0.00255787	-0.494368		0.0221646	0.069293	12	1.67059e-31	0.793701	-0.461242
D107V	A+P	ASD	107																		-0.0895244	0.0731234	43	2.10301e-28	0.36535	-0.2378		0.0305436	0.05419	12	5.25825e-31	0.718573	-0.173536
R130Q	APC	ASD	130																		-0.232938	0.0383677	28	1.31779e-18	0.0943443	-0.973902		0.0357224	0.0605147	12	1.06338e-30	0.673415	-1.20479
C124S	Cancer/Biochem	Biochem	124																		-0.0662952	0.0181572	464	1.44287e-154	0.106828	-0.478296		0.0390364	0.0504574	24	6.58871e-58	0.524699	-0.964641
Y68H	APC	ASD	68																		0.0661825	0.0912543	40	1.11988e-31	0.0892134	-0.163887		0.0488794	0.0475242	12	6.2671e-30	0.564149	0.111584
Q171E	A+P	ASD	171																		-0.33426	0.0842153	25	2.69734e-26	0.00797611	-0.81503		0.0488923	0.0631365	12	6.27796e-30	0.564046	-0.631736
G127R	P+C	Somatic Cancer	127																		-0.145727	0.0529886	26	1.45524e-18	0.263289	-0.446932		0.0496693	0.0499724	12	6.96656e-30	0.557869	-0.341561
A34P	Pred High	Pred High	34																		-0.207247	0.0285145	105	1.86967e-57	0.00631345	-0.5205		0.0523354	0.0815585	12	9.9504e-30	0.53693	-0.438894
R47W	Pred High	Pred High	47																		-0.275067	0.0629676	30	1.97004e-27	0.0191986	-1.54013		0.0682304	0.0339877	12	8.17977e-29	0.420833	-0.79866
D92N	ASD	ASD	92																		-0.120767	0.0416173	52	1.66417e-31	0.209857	-0.610278		0.0862988	0.0631857	12	8.62391e-28	0.308624	-0.758417
C124R	ASD	ASD	124																		-0.195744	0.0694489	22	2.63073e-17	0.165418	-0.511129		0.110268	0.0729457	12	1.83919e-26	0.193321	-0.385153
H123Q	A+P	ASD	123																		0.158518	0.0815787	45	3.9903e-19	0.0942767	-0.456867		0.122577	0.0451121	12	8.60218e-26	0.148181	-0.804166
Y27C	A+P	ASD	27																		-0.189036	0.0414279	39	1.30097e-31	0.0636451	-0.420932		0.143981	0.0568946	12	1.20019e-24	0.0894393	-0.862876
K6I	A+P	ASD	6																		-0.245547	0.0413056	23	5.52672e-21	0.0640168	-0.686106		0.146453	0.0362996	12	1.62103e-24	0.0840762	-0.785759
K6E	A+P	ASD	6																		-0.103639	0.0478463	51	1.34017e-31	0.273638	-1.33441		0.149964	0.0509627	12	2.48095e-24	0.0769093	-1.04317
G44D	A+P	ASD	44																		-0.146363	0.0428716	26	3.11444e-16	0.295243	-0.979696		0.163274	0.0367019	12	1.22705e-23	0.0541276	-1.11062
F241S	A+P	ASD	241																		-0.0292859	0.0675811	20	4.40819e-14	0.830102	-0.243272		0.166413	0.0513597	12	1.78294e-23	0.0496674	-0.0536273
R14G	A+P	ASD	14																		-0.170329	0.0785051	48	1.12974e-33	0.0790506	-1.1511		0.186179	0.0575972	12	1.81986e-22	0.0281079	-0.755417
D22E	ASD	ASD	22																		0.13782	0.111338	27	1.3026e-13	0.238158	-0.564103		0.203508	0.0367075	12	1.33739e-21	0.0163961	-0.704693
I101T	A+C	ASD	101																		0.378927	0.0388537	33	5.34443e-08	0.000959194	0.081025		0.22827	0.0407661	12	2.15857e-20	0.00710952	-0.263552
M134I	ASD	ASD	134																		0.0357548	0.0745512	39	1.34798e-18	0.744421	-0.378038		0.232714	0.0527225	12	3.52547e-20	0.00606942	-0.43833
D252G	A+P	ASD	252																		0.411948	0.0469554	97	2.895e-17	5.26056e-09	0.0734864		0.345937	0.0535404	12	3.88599e-15	4.58096e-05	0.0581919
H118P	ASD	ASD	118																		0.299534	0.179133	13	2.80012e-05	0.0738819	0.113664		0.350474	0.0521644	12	5.97047e-15	3.63777e-05	0.0438066
F56C	POP Ctrl	POP Ctrl	56																									0.35543	0.035461	12	9.51298e-15	2.81938e-05	-0.446954
A151P	Pred High	Pred High	151																		0.251222	0.0306898	38	3.10041e-12	0.0198014	-0.400293		0.357063	0.0428631	12	1.10825e-14	2.59056e-05	-0.217869
D326N	ASD	ASD	326																		0.0156347	0.0382029	139	3.17359e-59	0.79906	-0.319942		0.414925	0.0624533	12	1.96839e-12	1.02898e-06	-0.504504
R15S	A+P	ASD	15																		-0.0660182	0.0319535	60	1.07979e-33	0.455734	-1.06569		0.42321	0.0695625	22	8.66434e-21	3.97231e-11	-0.260386
A121P	Pred High	Pred High	121																		0.619369	0.107549	15	0.0140123	6.77137e-05	0.436237		0.450976	0.060591	12	3.94065e-11	1.10424e-07	0.188498
H93Q	Pred High	Pred High	93																		0.0828878	0.0627179	87	3.6649e-32	0.289714	-1.03777		0.539846	0.0984174	12	2.97709e-08	2.17343e-10	-0.43874
V255A	ASD	ASD	255																		0.315059	0.0520293	106	3.48456e-20	2.82215e-05	0.0143595		0.549203	0.0664212	23	6.8304e-14	2.68355e-18	0.0677393
L70V	A+P	ASD	70																		0.581057	0.0402773	115	3.10576e-09	5.87372e-16	0.194693		0.648596	0.0712457	12	2.2627e-05	2.60741e-14	-0.241441
Y138L	Biochem	Biochem	138																		0.44258	0.0373603	76	5.45886e-13	1.51202e-08	0.111794		0.68217	0.0426422	12	0.000126368	1.17792e-15	0.11808
D107G	A+P	ASD	107																		0.606819	0.0482862	59	5.30075e-05	6.34657e-10	0.414048		0.691745	0.0147206	12	0.000200641	4.74185e-16	0.211906
K402N	PHTS	PHTS	402																									0.723201	0.0883485	12	0.000839253	2.19667e-17	-0.0531499
N12T	A+P	ASD	12																		0.221702	0.0526509	29	6.70162e-10	0.0795592	-0.278298		0.726773	0.036325	12	0.000979006	1.53733e-17	-0.135233
L345V	PHTS	PHTS	345																		0.65884	0.0692254	13	0.0399471	7.67954e-05	0.0610141		0.733775	0.0763344	11	0.00209776	1.46069e-16	-0.0685725
R173H	APC	ASD	173																		0.620304	0.100621	19	0.0130433	5.36013e-05	0.391297		0.775796	0.0305504	12	0.00681368	9.73517e-20	0.431609
Y176C	A+P	ASD	176																		1.07395	0.0754698	56	0.430129	1.41085e-29	0.323948		0.798518	0.0613952	12	0.0150208	8.40308e-21	0.0902331
N340D	PHTS	PHTS	340																		0.584497	0.147774	18	0.00527883	9.2572e-05	-0.611308		0.798798	0.101527	12	0.0151616	8.14948e-21	0.0725293
N340H	PHTS	PHTS	340																									0.804392	0.0864885	11	0.0237649	1.5029e-19	-0.36606
I135T	POP Ctrl	POP Ctrl	135																		0.61574	0.0505624	89	2.18898e-07	2.70983e-16	0.10487		0.808344	0.0219707	12	0.0207021	2.85459e-21	0.0897817
T167N	ASD	ASD	167																		0.4057	0.0421628	111	1.08066e-18	2.9402e-09	-0.195698		0.82171	0.0473033	12	0.031384	6.44621e-22	-0.0100975
P246L	APC	ASD	246																		0.456582	0.0506311	46	7.70856e-08	7.29774e-06	0.234896		0.834561	0.037665	12	0.045809	1.50928e-22	0.442036
K322E	Pred High	Pred High	322																		0.200886	0.0402549	109	2.14114e-27	0.00694364	-0.227375		0.868061	0.0461968	12	0.111175	3.11085e-24	-0.238357
I135V	PHTS	PHTS	135																									0.874204	0.0397386	12	0.128813	1.50361e-24	-0.267408
T78A	ASD	ASD	78																		0.89773	0.108568	33	0.343385	1.63681e-16	-0.0603123		0.87835	0.0435343	12	0.141898	9.18104e-25	-0.16911
E73K	Pred High	Pred High	73																		1.00166	0.141034	15	0.991877	1.01364e-09	0.543829		0.890107	0.0269833	12	0.184558	2.24013e-25	0.0464341
W274L	A+P	ASD	274																		0.929381	0.0864185	51	0.453038	1.70298e-22	0.621689		0.890957	0.0239033	12	0.187975	2.02166e-25	0.347344
H93Y	APC	ASD	93																		-0.096113	0.0531049	54	4.07285e-28	0.336202	-1.581		0.913278	0.0267233	12	0.295033	1.32191e-26	-0.118881
C211W	A+P	ASD	211																		0.619068	0.0555593	26	0.00295172	1.5381e-06	0.231137		0.921761	0.0222525	12	0.344797	4.61353e-27	-0.11857
Q396R	POP Ctrl	POP Ctrl	396																									0.923373	0.100779	10	0.398178	3.9169e-23	#VALUE!
M198I	POP Ctrl	POP Ctrl	198																									0.936777	0.0626434	21	0.313119	2.45988e-45	-0.173489
Y180H	PHTS	PHTS	180																		0.887216	0.0698257	52	0.22098	1.81422e-21	-0.0137067		0.943517	0.0799587	10	0.533424	4.56531e-24	0.303762
T202I	A+P	ASD	202																		0.617053	0.050619	71	4.317e-06	2.49833e-13			0.958463	0.0257153	11	0.631017	6.10241e-27	0.162229
E256K	Pred High	Pred High	256																		0.338865	0.211466	11	2.68188e-05	0.0318477	-0.0154825		0.967802	0.0520078	12	0.697419	1.3059e-29	0.0313382
N356D	PHTS	PHTS	356																									0.972316	0.108667	12	0.738156	7.24476e-30	0.293309
K342N	PHTS	PHTS	342																		0.650821	0.110973	18	0.0123071	3.38812e-06	-0.0129723		0.991616	0.102558	11	0.922774	1.09904e-28	0.307399
I203V	PHTS	PHTS	203																		1.16754	0.158449	14	0.345425	6.01976e-11	0.323994		0.997972	0.0842947	12	0.980458	2.42888e-31	0.229176
WT	WT	Control																			1	0.0203678	740	NA	4.16372e-159	0		1	0.00475114	1931	NA	0	0
I400V	PHTS	PHTS	400																		0.606586	0.130817	13	0.0214883	0.000408816	-0.447761		1.0068	0.063703	11	0.937362	1.67632e-29	0.155472
P357S	Pred Low	Pred Low	357																		0.62987	0.1041	22	0.00660214	4.20823e-06	-0.318406		1.00846	0.0569924	23	0.887627	3.44604e-56	0.00100953
A79T	PHTS	PHTS	79																									1.01207	0.0774876	12	0.884117	3.63369e-32	-0.0426881
4A	Biochem	Biochem																						#N/A	#N/A			1.01973	0.0543026	22	0.74726	3.07669e-55	0.114991
D268E	POP Ctrl	POP Ctrl	268																		0.7656	0.091332	35	0.0306245	2.42552e-12	-0.311323		1.03776	0.0482337	23	0.52842	2.9198e-59	-0.447489
Y346F	Pred Low	Pred Low	346																		0.823461	0.0971617	18	0.224455	1.71944e-08	-0.254125		1.05155	0.0253476	12	0.533639	1.56632e-34	0.270103
Y65C	A+P	ASD	65																		0.683156	0.100703	33	0.00545855	2.72517e-09	0.222978		1.0539	0.0479916	12	0.515166	1.12623e-34	0.321125
T363N	POP Ctrl	POP Ctrl	363																		0.338401	0.0377212	129	5.56902e-23	6.45787e-07	-0.67884		1.05916	0.0259022	11	0.493944	2.09629e-32	0.140376
P354Q	A+P	ASD	354																		1.15558	0.107702	27	0.183713	1.27473e-22	0.155576		1.06149	0.0343713	12	0.457769	3.85762e-35	-0.0703259
F279L	Pred High	Pred High	279																		0.580504	0.0503182	73	1.0585e-07	3.7067e-13	0.221808		1.0649	0.0169096	12	0.433201	2.37859e-35	0.0508178
T348S	Pred Low	Pred Low	348																									1.0676	0.015521	12	0.414364	1.62242e-35	-0.0672572
K330E	Pred High	Pred High	330																		0.701331	0.0653475	64	0.000558914	1.14788e-15	0.311114		1.07494	0.0285663	12	0.365547	5.69434e-36	0.0666207
N356H	POP Ctrl	POP Ctrl	356																									1.07963	0.0211628	12	0.336279	2.90416e-36	0.181193
H93R	APC	ASD	93																		-0.0194671	0.0674636	40	5.16041e-23	0.850792	-0.420429		1.08501	0.0394654	23	0.155927	2.28697e-64	0.27377
N228S	PHTS	PHTS	228																		0.409078	0.0601385	54	6.41903e-10	2.15787e-05	-0.527985		1.10021	0.0116785	12	0.226279	1.47286e-37	0.191888
Q298E	PHTS	PHTS	298																		1.46149	0.106175	28	0.000157625	1.7802e-32	0.392525		1.11417	0.0339501	12	0.168061	1.89577e-38	0.39617
A309S	Pred Low	Pred Low	309																		0.346302	0.154464	18	7.97034e-06	0.0183098	-0.679561		1.11484	0.0362406	23	0.0553005	1.0969e-67	-0.0402994
N117S	PHTS	PHTS	117																		1.35369	0.15079	14	0.0327291	4.62394e-16	0.484126		1.11962	0.0452032	12	0.148653	8.45402e-39	0.0779368
N262S	POP Ctrl	POP Ctrl	262																		0.524452	0.0488603	82	2.77531e-10	6.45699e-12	-0.616852		1.13096	0.0440218	12	0.113846	1.56074e-39	-0.0837263
L295V	Pred Low	Pred Low	295																		0.462885	0.129263	11	0.00315941	0.0111372	-0.5703		1.20779	0.0319619	12	0.0121439	1.12486e-44	0.51464
Y155N	PHTS	PHTS	155																					#N/A	#N/A						#N/A	#N/A	#VALUE!
Y155H	PHTS	PHTS	155																					#N/A	#N/A						#N/A	#N/A	#VALUE!
Y155C	P+C	Somatic Cancer	155																					#N/A	#N/A						#N/A	#N/A	#VALUE!
V133I	Pred High	Pred High	133																												#N/A	#N/A	#VALUE!
M35V	APC	ASD	35
R130P	P+C	Somatic Cancer	130																														#VALUE!
S229T	PHTS	PHTS	229																														#VALUE!

## Sheet: Figure 3
						FIGURE 3C							FIGURE 3D							FIGURE 3E							FIGURE 3F							RAT GEPHYRIN						FIGURE 3H
Variant	Subclasses	CondensedClass	AA			PSD95 Mean	PSD95 SEM	PSD95 N	PSD95 p-value WT	PSD95 p-value Null	PSD95 Residual		Soma Mean	Soma SEM	Soma N	Soma p-value WT	Soma p-value Null	Soma Residual		Dendrite Mean	Dendrite SEM	Dendrite N	TDL p-value WT	TDL p-value Null	TDL Residual		Axon Mean	Axon SEM	Axon N	Axon p-value WT	Axon p-value NULL	Axon Residual		Gephyrin Mean	Gephyrin SEM	Gephyrin WT p-value	Gephyrin Null p-value	Gephyrin N		Worm Mean	Worm SEM	Worm N	Worm p-value WT	Worm p-value Null	Worm Residual
P38H	A+P	ASD	38			0.268143	0.23587	39	0.00171819	0.254758	-0.445143		0.249936	0.674176	42	0.151164	0.633795	-0.463351		0.160852	0.221955	36	0.00137004	0.54248	-0.552435		-0.0069374	0.290484	50	0.00173521	0.982375	-0.720224		4.13319	12.4349	0.827896	0.777832	42		0.120077	0.0480937	4	3.31764e-07	0.379596	-0.593209
R130L	APC	ASD	130			0.0992418	0.202655	33	0.000302121	0.69597	-0.935723		-0.900522	0.475368	32	0.00115004	0.125601	-1.93549		0.554326	0.204595	27	0.132159	0.0628677	-0.480639		0.482084	0.167026	80	0.038618	0.0537427	-0.552881		9.82921	12.3368	0.57211	0.539456	34		-0.0879729	0.0897037	6	1.39651e-09	0.448162	-1.12294
C124S-4A	Biochem	Biochem				NA	NA				#VALUE!		NA	NA				#VALUE!		NA	NA				#VALUE!		NA	NA				#VALUE!		NA	NA					NA	NA				#VALUE!
G129E	APC/Biochem	Biochem	129			NA	NA				#VALUE!		NA	NA				#VALUE!		NA	NA				#VALUE!		NA	NA				#VALUE!		NA	NA					NA	NA				#VALUE!
Y68N	A+P	ASD	68			NA	#VALUE!						NA	#VALUE!						NA	#VALUE!				NA		NA	#VALUE!				NA		NA	NA					NA	#VALUE!				NA
E157G	A+P	ASD	157			NA	NA				#VALUE!		NA	NA				#VALUE!		NA	NA				#VALUE!		NA	NA				#VALUE!		NA	NA					NA	NA				#VALUE!
G36E	Pred High	Pred High	36			NA	NA				#VALUE!		NA	NA				#VALUE!		NA	NA				#VALUE!		NA	NA				#VALUE!		NA	NA					NA	NA				#VALUE!
N276S	ASD	ASD	276			NA	NA				#VALUE!		NA	NA				#VALUE!		NA	NA				#VALUE!		NA	NA				#VALUE!		NA	NA					NA	NA				#VALUE!
R335X	APC	ASD				NA	NA				#VALUE!		NA	NA				#VALUE!		NA	NA				#VALUE!		NA	NA				#VALUE!		NA	NA					NA	NA				#VALUE!
A126P	PHTS	PHTS	126			NA	NA				#VALUE!		NA	NA				#VALUE!		NA	NA				#VALUE!		NA	NA				#VALUE!		NA	NA					NA	NA				#VALUE!
R130X	APC	ASD				NA	NA				#VALUE!		NA	NA				#VALUE!		NA	NA				#VALUE!		NA	NA				#VALUE!		NA	NA					NA	NA				#VALUE!
G129R	APC	ASD	129			NA	NA				#VALUE!		NA	NA				#VALUE!		NA	NA				#VALUE!		NA	NA				#VALUE!		NA	NA					NA	NA				#VALUE!
G132D	APC	ASD	132			0.0865999	0.1041	29	0.000542797	0.747175	-0.254746		-1.18558	0.362684	43	2.29058e-05	0.0211348	-1.52693		-0.300857	0.267206	37	8.26283e-07	0.251089	-0.642203		0.751538	0.289006	30	0.521846	0.0534101	0.410192		-11.0449	11.0612	0.465612	0.51421	30		-0.268462	0.106433	4	2.26767e-11	0.0514863	-0.609808
F279I	Pred High	Pred High	279			NA	NA				#VALUE!		NA	NA				#VALUE!		NA	NA				#VALUE!		NA	NA				#VALUE!		NA	NA					NA	NA				#VALUE!
T131I	ASD	ASD	131			0.200546	0.162061	27	0.00295509	0.463509	-0.619967		-1.02905	0.508017	32	0.000521267	0.080122	-1.84956		0.0140533	0.291452	27	0.000917797	0.962438	-0.80646		0.739357	0.165908	73	0.30754	0.0041586	-0.0811563		-1.78415	12.3265	0.87049	0.918527	27		0.0943739	0.056223	8	8.94993e-08	0.366258	-0.726139
H123Y	P+C	Somatic Cancer	123			NA	NA				#VALUE!		NA	NA				#VALUE!		NA	NA				#VALUE!		NA	NA				#VALUE!		NA	NA					NA	NA				#VALUE!
A126D	Pred High	Pred High	126			NA	NA				#VALUE!		NA	NA				#VALUE!		NA	NA				#VALUE!		NA	NA				#VALUE!		NA	NA					NA	NA				#VALUE!
A34D	Pred High	Pred High	34			NA	NA				#VALUE!		NA	NA				#VALUE!		NA	NA				#VALUE!		NA	NA				#VALUE!		NA	NA					NA	NA				#VALUE!
Control	Control	Control				0	0.105411	112	4.96634e-10	NA	#VALUE!		0	0.214742	134	0.00354399	NA	#VALUE!		0	0.124371	125	3.40708e-09	NA	#VALUE!		0	0.082448	488	5.24547e-14	NA	#VALUE!		0	7.14221	0.921608	NA	109		0	0.0382663	45	3.03825e-16	NA	#VALUE!
R47K	Pred High	Pred High	47			NA	NA				#VALUE!		NA	NA				#VALUE!		NA	NA				#VALUE!		NA	NA				#VALUE!		NA	NA					NA	NA				#VALUE!
A121E	Pred High	Pred High	121			NA	NA				#VALUE!		NA	NA				#VALUE!		NA	NA				#VALUE!		NA	NA				#VALUE!		NA	NA					NA	NA				#VALUE!
M134T	A+P	ASD	134			NA	NA				#VALUE!		NA	NA				#VALUE!		NA	NA				#VALUE!		NA	NA				#VALUE!		NA	NA					NA	NA				#VALUE!
R173P	PHTS	PHTS	173			NA	NA				#VALUE!		NA	NA				#VALUE!		NA	NA				#VALUE!		NA	NA				#VALUE!		NA	NA					NA	NA				#VALUE!
D107V	A+P	ASD	107			NA	NA				#VALUE!		NA	NA				#VALUE!		NA	NA				#VALUE!		NA	NA				#VALUE!		NA	NA					NA	NA				#VALUE!
R130Q	APC	ASD	130			NA	NA				#VALUE!		NA	NA				#VALUE!		NA	NA				#VALUE!		NA	NA				#VALUE!		NA	NA					NA	NA				#VALUE!
C124S	Cancer/Biochem	Biochem	124			-0.0160868	0.128748	75	3.11999e-08	0.930227	-0.428088		-0.799887	0.329689	89	3.86959e-06	0.0400433	-1.21189		-0.0811781	0.14643	84	1.28716e-08	0.670386	-0.493179		-0.102518	0.0891173	444	6.58317e-16	0.402926	-0.514519		-2.61967	7.97576	0.751839	0.822129	77		-0.0492606	0.127451	4	6.615e-09	0.718295	-0.461261
Y68H	APC	ASD	68			NA	#VALUE!				NA		NA	#VALUE!						NA	#VALUE!				NA		NA	#VALUE!				NA		NA	NA					NA	#VALUE!				NA
Q171E	A+P	ASD	171			0.350073	0.289069	31	0.0140459	0.186412	-0.130696		-0.124757	0.275147	34	0.0541793	0.831611	-0.605526		0.781317	0.182569	31	0.44199	0.00674679	0.300548		0.452472	0.143759	29	0.151454	0.232906	-0.0282975		-10.4252	12.8268	0.495669	0.536768	31		0.182006	0.0779078	10	6.76547e-07	0.0668902	-0.298763
G127R	P+C	Somatic Cancer	127			NA	NA				#VALUE!		NA	NA				#VALUE!		NA	NA				#VALUE!		NA	NA				#VALUE!		NA	NA					NA	NA				#VALUE!
A34P	Pred High	Pred High	34			NA	NA				#VALUE!		NA	NA				#VALUE!		NA	NA				#VALUE!		NA	NA				#VALUE!		NA	NA					NA	NA				#VALUE!
R47W	Pred High	Pred High	47			NA	NA				#VALUE!		NA	NA				#VALUE!		NA	NA				#VALUE!		NA	NA				#VALUE!		NA	NA					NA	NA				#VALUE!
D92N	ASD	ASD	92			0.80568	0.19113	46	0.390073	0.000414963	0.31617		-0.729698	0.469353	55	0.00037491	0.134546	-1.21921		0.231273	0.209192	40	0.00252203	0.367927	-0.258238		0.930827	0.106108	107	0.750846	2.93655e-05	0.441316		14.3123	15.5324	0.357136	0.327902	45		-0.0943196	0.0939386	6	1.22111e-09	0.416294	-0.58383
C124R	ASD	ASD	124			NA	NA				#VALUE!		NA	NA				#VALUE!		NA	NA				#VALUE!		NA	NA				#VALUE!		NA	NA					NA	NA				#VALUE!
H123Q	A+P	ASD	123			0.708473	0.17364	43	0.19919	0.00246044	0.0930888		0.730025	0.358678	38	0.623804	0.189005	0.11464		0.669966	0.281545	33	0.229535	0.0156386	0.0545813		1.02982	0.232511	30	0.937681	0.00735506	0.41444		-5.54767	10.1255	0.653227	0.711976	42		-0.246467	0.13686	5	3.49894e-11	0.0507534	-0.861852
Y27C	A+P	ASD	27			NA	NA				#VALUE!		NA	NA				#VALUE!		NA	NA				#VALUE!		NA	NA				#VALUE!		NA	NA					NA	NA				#VALUE!
K6I	A+P	ASD	6			0.00940581	0.225627	39	2.91065e-05	0.969034	-0.431154		0.10256	0.348455	35	0.116488	0.858793	-0.338		-0.385417	0.32151	30	1.27656e-06	0.178452	-0.825976		0.12541	0.270799	80	0.000719798	0.62051	-0.31515		6.3881	12.352	0.722357	0.682478	38		0.0631182	0.0399018	4	9.74288e-09	0.636166	-0.377441
K6E	A+P	ASD	6			-0.349451	0.272349	31	1.3345e-07	0.177825	-1.58022		0.093845	0.319645	24	0.164194	0.886026	-1.13692		-0.213288	0.277857	29	2.66953e-05	0.461464	-1.44406		0.76036	0.241417	29	0.534815	0.0496028	-0.470409		17.1159	15.8086	0.32491	0.30669	30		-0.124445	0.0710437	8	8.30969e-10	0.233733	-1.35521
G44D	A+P	ASD	44			0.562363	0.205085	46	0.0522534	0.0132385	-0.270971		0.0563053	0.456313	49	0.0603295	0.911107	-0.777028		0.481418	0.171761	43	0.0365968	0.0552583	-0.351916		0.210853	0.135602	98	0.00131443	0.376728	-0.62248		-4.25603	10.6209	0.712927	0.76849	46		0.00232727	0.0532085	6	8.15091e-11	0.983462	-0.831006
F241S	A+P	ASD	241			NA	NA				#VALUE!		NA	NA				#VALUE!		NA	NA				#VALUE!		NA	NA				#VALUE!		NA	NA					NA	NA				#VALUE!
R14G	A+P	ASD	14			NA	NA				#VALUE!		NA	NA				#VALUE!		NA	NA				#VALUE!		NA	NA				#VALUE!		NA	NA					NA	NA				#VALUE!
D22E	ASD	ASD	22			NA	NA				#VALUE!		NA	NA				#VALUE!		NA	NA				#VALUE!		NA	NA				#VALUE!		NA	NA					NA	NA				#VALUE!
I101T	A+C	ASD	101			-0.340379	0.233134	28	7.722e-07	0.208297	-0.638281		-2.01095	0.837572	29	9.24778e-07	0.00103132	-2.30886		-0.222064	0.308915	27	4.1559e-05	0.457452	-0.519966		0.906189	0.195723	80	0.71161	0.00045533	0.608287		40.1375	14.2942	0.0204932	0.0184436	29		0.0788765	0.0814717	3	5.16237e-07	0.609547	-0.219026
M134I	ASD	ASD	134			NA	NA				#VALUE!		NA	NA				#VALUE!		NA	NA				#VALUE!		NA	NA				#VALUE!		NA	NA					NA	NA				#VALUE!
D252G	A+P	ASD	252			NA	NA				#VALUE!		NA	NA				#VALUE!		NA	NA				#VALUE!		NA	NA				#VALUE!		NA	NA					NA	NA				#VALUE!
H118P	ASD	ASD	118			NA	NA				#VALUE!		NA	NA				#VALUE!		NA	NA				#VALUE!		NA	NA				#VALUE!		NA	NA					NA	NA				#VALUE!
F56C	POP Ctrl	POP Ctrl	56			NA	NA				#VALUE!		NA	NA				#VALUE!		NA	NA				#VALUE!		NA	NA				#VALUE!		NA	NA					NA	NA				#VALUE!
A151P	Pred High	Pred High	151			NA	NA				#VALUE!		NA	NA				#VALUE!		NA	NA				#VALUE!		NA	NA				#VALUE!		NA	NA					NA	NA				#VALUE!
D326N	ASD	ASD	326			-0.0877247	0.238515	41	3.61997e-06	0.708782	-0.423302		-1.02921	0.614697	42	0.000129795	0.0526242	-1.36479		0.295341	0.219551	42	0.00484933	0.242507	-0.040236		-0.169977	0.220803	75	9.21991e-06	0.5061	-0.505554		24.4553	14.7062	0.113672	0.102906	41		-0.167061	0.141709	6	2.67523e-10	0.152679	-0.502638
R15S	A+P	ASD	15			NA	NA				#VALUE!		NA	NA				#VALUE!		NA	NA				#VALUE!		NA	NA				#VALUE!		NA	NA					NA	NA				#VALUE!
A121P	Pred High	Pred High	121			NA	NA				#VALUE!		NA	NA				#VALUE!		NA	NA				#VALUE!		NA	NA				#VALUE!		NA	NA					NA	NA				#VALUE!
H93Q	Pred High	Pred High	93			NA	NA				#VALUE!		NA	NA				#VALUE!		NA	NA				#VALUE!		NA	NA				#VALUE!		NA	NA					NA	NA				#VALUE!
V255A	ASD	ASD	255			NA	NA				#VALUE!		NA	NA				#VALUE!		NA	NA				#VALUE!		NA	NA				#VALUE!		NA	NA					NA	NA				#VALUE!
L70V	A+P	ASD	70			NA	NA				#VALUE!		NA	NA				#VALUE!		NA	NA				#VALUE!		NA	NA				#VALUE!		NA	NA					NA	NA				#VALUE!
Y138L	Biochem	Biochem	138			NA	NA				#VALUE!		NA	NA				#VALUE!		NA	NA				#VALUE!		NA	NA				#VALUE!		NA	NA					NA	NA				#VALUE!
D107G	A+P	ASD	107			NA	NA				#VALUE!		NA	NA				#VALUE!		NA	NA				#VALUE!		NA	NA				#VALUE!		NA	NA					NA	NA				#VALUE!
K402N	PHTS	PHTS	402			NA	NA				#VALUE!		NA	NA				#VALUE!		NA	NA				#VALUE!		NA	NA				#VALUE!		NA	NA					NA	NA				#VALUE!
N12T	A+P	ASD	12			NA	NA				#VALUE!		NA	NA				#VALUE!		NA	NA				#VALUE!		NA	NA				#VALUE!		NA	NA					NA	NA				#VALUE!
L345V	PHTS	PHTS	345			NA	NA				#VALUE!		NA	NA				#VALUE!		NA	NA				#VALUE!		NA	NA				#VALUE!		NA	NA					NA	NA				#VALUE!
R173H	APC	ASD	173			NA	NA				#VALUE!		NA	NA				#VALUE!		NA	NA				#VALUE!		NA	NA				#VALUE!		NA	NA					NA	NA				#VALUE!
Y176C	A+P	ASD	176			-0.208704	0.246971	44	1.17384e-07	0.356216	-0.958704		-0.414149	0.455326	52	0.0036887	0.396287	-1.16415		0.765915	0.159395	51	0.313011	0.00112566	0.0159146		0.718977	0.183138	75	0.267644	0.00496881	-0.0310235		17.6029	10.3995	0.244114	0.218909	45		0.373538	0.21945	4	0.000122309	0.00729613	-0.376462
N340D	PHTS	PHTS	340			NA	NA				#VALUE!		NA	NA				#VALUE!		NA	NA				#VALUE!		NA	NA				#VALUE!		NA	NA					NA	NA				#VALUE!
N340H	PHTS	PHTS	340			NA	NA				#VALUE!		NA	NA				#VALUE!		NA	NA				#VALUE!		NA	NA				#VALUE!		NA	NA					NA	NA				#VALUE!
I135T	POP Ctrl	POP Ctrl	135			NA	NA				#VALUE!		NA	NA				#VALUE!		NA	NA				#VALUE!		NA	NA				#VALUE!		NA	NA					NA	NA				#VALUE!
T167N	ASD	ASD	167			-0.112892	0.20599	28	2.88001e-05	0.676322	-0.714291		-0.66107	0.261541	43	0.00131953	0.199712	-1.26247		-0.174188	0.258642	38	7.45617e-06	0.503514	-0.775586		0.481725	0.337493	30	0.175381	0.207523	-0.119674		-3.05644	12.1326	0.80704	0.857708	29		0.442527	0.111455	7	0.000139431	0.000194121	-0.158872
P246L	APC	ASD	246			NA	NA				#VALUE!		NA	NA				#VALUE!		NA	NA				#VALUE!		NA	NA				#VALUE!		NA	NA					NA	NA				#VALUE!
K322E	Pred High	Pred High	322			NA	NA				#VALUE!		NA	NA				#VALUE!		NA	NA				#VALUE!		NA	NA				#VALUE!		NA	NA					NA	NA				#VALUE!
I135V	PHTS	PHTS	135			NA	NA				#VALUE!		NA	NA				#VALUE!		NA	NA				#VALUE!		NA	NA				#VALUE!		NA	NA					NA	NA				#VALUE!
T78A	ASD	ASD	78			NA	NA				#VALUE!		NA	NA				#VALUE!		NA	NA				#VALUE!		NA	NA				#VALUE!		NA	NA					NA	NA				#VALUE!
E73K	Pred High	Pred High	73			NA	NA				#VALUE!		NA	NA				#VALUE!		NA	NA				#VALUE!		NA	NA				#VALUE!		NA	NA					NA	NA				#VALUE!
W274L	A+P	ASD	274			NA	NA				#VALUE!		NA	NA				#VALUE!		NA	NA				#VALUE!		NA	NA				#VALUE!		NA	NA					NA	NA				#VALUE!
H93Y	APC	ASD	93			NA	NA				#VALUE!		NA	NA				#VALUE!		NA	NA				#VALUE!		NA	NA				#VALUE!		NA	NA					NA	NA				#VALUE!
C211W	A+P	ASD	211			NA	NA				#VALUE!		NA	NA				#VALUE!		NA	NA				#VALUE!		NA	NA				#VALUE!		NA	NA					NA	NA				#VALUE!
Q396R	POP Ctrl	POP Ctrl	396			NA	NA				#VALUE!		NA	NA				#VALUE!		NA	NA				#VALUE!		NA	NA				#VALUE!		NA	NA					NA	NA				#VALUE!
M198I	POP Ctrl	POP Ctrl	198			NA	NA				#VALUE!		NA	NA				#VALUE!		NA	NA				#VALUE!		NA	NA				#VALUE!		NA	NA					NA	NA				#VALUE!
Y180H	PHTS	PHTS	180			NA	NA				#VALUE!		NA	NA				#VALUE!		NA	NA				#VALUE!		NA	NA				#VALUE!		NA	NA					NA	NA				#VALUE!
T202I	A+P	ASD	202			NA	NA				#VALUE!		NA	NA				#VALUE!		NA	NA				#VALUE!		NA	NA				#VALUE!		NA	NA					NA	NA				#VALUE!
E256K	Pred High	Pred High	256			NA	NA				#VALUE!		NA	NA				#VALUE!		NA	NA				#VALUE!		NA	NA				#VALUE!		NA	NA					NA	NA				#VALUE!
N356D	PHTS	PHTS	356			NA	NA				#VALUE!		NA	NA				#VALUE!		NA	NA				#VALUE!		NA	NA				#VALUE!		NA	NA					NA	NA				#VALUE!
K342N	PHTS	PHTS	342
I203V	PHTS	PHTS	203			NA	NA				#VALUE!		NA	NA				#VALUE!		NA	NA				#VALUE!		NA	NA				#VALUE!		NA	NA					NA	NA				#VALUE!
WT	WT	Control				1	0.0867432	128	NA	4.96634e-10	0		1	0.185362	138	NA	0.00354399	0		1	0.0871602	132	NA	3.40708e-09	0		1	0.0651226	463	NA	5.24547e-14	0		1	6.61886	NA	0.921608	130		1	0.0644102	13	NA	3.03825e-16	0
I400V	PHTS	PHTS	400
P357S	Pred Low	Pred Low	357			NA	NA				#VALUE!		NA	NA				#VALUE!		NA	NA				#VALUE!		NA	NA				#VALUE!		NA	NA					NA	NA				#VALUE!
A79T	PHTS	PHTS	79			-0.458983	0.20553	29	5.39993e-08	0.086013	-1.50706		-0.11457	0.600537	28	0.0717434	0.853306	-1.16265		-0.578647	0.271721	29	6.07166e-08	0.0471613	-1.62672		1.80799	0.206561	30	0.0350942	3.59648e-06	0.759912		14.0122	11.2147	0.440901	0.410486	29		0.959341	0.114362	6	0.756347	3.54049e-14	-0.0887363
4A	Biochem	Biochem				NA	NA				#VALUE!		NA	NA				#VALUE!		NA	NA				#VALUE!		NA	NA				#VALUE!		NA	NA					NA	NA				#VALUE!
D268E	POP Ctrl	POP Ctrl	268			1.05695	0.171141	39	0.812207	1.32491e-05	-0.0199694		1.06132	0.322217	30	0.918343	0.0771855	-0.0156073		1.2217	0.212614	30	0.434314	2.18613e-05	0.144779		1.50836	0.24553	30	0.183775	0.000100007	0.431437		-15.2554	11.3174	0.286498	0.322357	39		0.331932	0.124672	8	1.5449e-06	0.00137337	-0.744991
Y346F	Pred Low	Pred Low	346			NA	NA				#VALUE!		NA	NA				#VALUE!		NA	NA				#VALUE!		NA	NA				#VALUE!		NA	NA					NA	NA				#VALUE!
Y65C	A+P	ASD	65			NA	NA				#VALUE!		NA	NA				#VALUE!		NA	NA				#VALUE!		NA	NA				#VALUE!		NA	NA					NA	NA				#VALUE!
T363N	POP Ctrl	POP Ctrl	363			NA	NA				#VALUE!		NA	NA				#VALUE!		NA	NA				#VALUE!		NA	NA				#VALUE!		NA	NA					NA	NA				#VALUE!
P354Q	A+P	ASD	354			1.32568	0.113127	31	0.205002	4.32177e-07	0.325676		0.510282	0.368046	28	0.430447	0.414848	-0.489718		1.06569	0.242449	32	0.814348	0.000167212	0.0656917		1.59025	0.215445	30	0.122988	4.22641e-05	0.590251		-5.73356	11.873	0.679683	0.729798	31		1.08388	0.127549	6	0.522639	7.52581e-17	0.0838836
F279L	Pred High	Pred High	279			NA	NA				#VALUE!		NA	NA				#VALUE!		NA	NA				#VALUE!		NA	NA				#VALUE!		NA	NA					NA	NA				#VALUE!
T348S	Pred Low	Pred Low	348			NA	NA				#VALUE!		NA	NA				#VALUE!		NA	NA				#VALUE!		NA	NA				#VALUE!		NA	NA					NA	NA				#VALUE!
K330E	Pred High	Pred High	330			NA	NA				#VALUE!		NA	NA				#VALUE!		NA	NA				#VALUE!		NA	NA				#VALUE!		NA	NA					NA	NA				#VALUE!
N356H	POP Ctrl	POP Ctrl	356			NA	NA				#VALUE!		NA	NA				#VALUE!		NA	NA				#VALUE!		NA	NA				#VALUE!		NA	NA					NA	NA				#VALUE!
H93R	APC	ASD	93			0.42022	0.1937	45	0.0107927	0.0660296	0.0192582		-0.0216671	0.346668	47	0.0447352	0.966171	-0.422629		0.563469	0.184498	41	0.0833462	0.0272811	0.162507		0.443649	0.260616	46	0.0647531	0.139787	0.0426871		17.2581	16.3647	0.255231	0.232807	46		0.0290674	0.104599	5	1.95552e-08	0.815204	-0.371894
N228S	PHTS	PHTS	228			NA	NA				#VALUE!		NA	NA				#VALUE!		NA	NA				#VALUE!		NA	NA				#VALUE!		NA	NA					NA	NA				#VALUE!
Q298E	PHTS	PHTS	298			NA	NA				#VALUE!		NA	NA				#VALUE!		NA	NA				#VALUE!		NA	NA				#VALUE!		NA	NA					NA	NA				#VALUE!
A309S	Pred Low	Pred Low	309			NA	NA				#VALUE!		NA	NA				#VALUE!		NA	NA				#VALUE!		NA	NA				#VALUE!		NA	NA					NA	NA				#VALUE!
N117S	PHTS	PHTS	117			NA	NA				#VALUE!		NA	NA				#VALUE!		NA	NA				#VALUE!		NA	NA				#VALUE!		NA	NA					NA	NA				#VALUE!
N262S	POP Ctrl	POP Ctrl	262			NA	NA				#VALUE!		NA	NA				#VALUE!		NA	NA				#VALUE!		NA	NA				#VALUE!		NA	NA					NA	NA				#VALUE!
L295V	Pred Low	Pred Low	295			NA	NA				#VALUE!		NA	NA				#VALUE!		NA	NA				#VALUE!		NA	NA				#VALUE!		NA	NA					NA	NA				#VALUE!
Y155N	PHTS	PHTS	155			NA	NA				#VALUE!		NA	NA				#VALUE!		NA	NA				#VALUE!		NA	NA				#VALUE!		NA	NA					NA	NA				#VALUE!
Y155H	PHTS	PHTS	155			NA	NA				#VALUE!		NA	NA				#VALUE!		NA	NA				#VALUE!		NA	NA				#VALUE!		NA	NA					NA	NA				#VALUE!
Y155C	P+C	Somatic Cancer	155			NA	NA				#VALUE!		NA	NA				#VALUE!		NA	NA				#VALUE!		NA	NA				#VALUE!		NA	NA					NA	NA				#VALUE!
V133I	Pred High	Pred High	133			NA	NA				#VALUE!		NA	NA				#VALUE!		NA	NA				#VALUE!		NA	NA				#VALUE!		NA	NA					NA	NA				#VALUE!
M35V	APC	ASD	35			NA	NA				#VALUE!		NA	NA				#VALUE!		NA	NA				#VALUE!		NA	NA				#VALUE!		NA	NA					NA	NA				#VALUE!
R130P	P+C	Somatic Cancer	130			NA	NA				#VALUE!		NA	NA				#VALUE!		NA	NA				#VALUE!		NA	NA				#VALUE!		NA	NA					NA	NA				#VALUE!
S229T	PHTS	PHTS	229			NA	NA				#VALUE!		NA	NA				#VALUE!		NA	NA				#VALUE!		NA	NA				#VALUE!		NA	NA					NA	NA				#VALUE!

## Sheet: Figure 4
					FIGURE 4A and 4E					FIGURE 4D and 4E
Variant	Subclasses	CondensedClass	AA		Yeast Stability	Yeast StabilitySEM	Yeast Stability N	Yeast Stability p-value WT		HEK Stability Mean	HEK Stability SEM	HEK Stability N	HEK Stability p-value WT
P38H	A+P	ASD	38		0.839236	0.0521652	3	0.0911268		0.713287	0.00807483	4	5.30075e-14
R130L	APC	ASD	130		0.743745	0.177298	3	0.28524		1.03497	0.0197792	4	0.185196
C124S-4A	Biochem	Biochem			0.936199	0.0646089	3	0.427496		0.221154	0.00508798	4	1.92875e-29
G129E	APC/Biochem	Biochem	129		0.997915	0.163313	9	0.990124		0.443802	0.0183288	8	6.14085e-30
Y68N	A+P	ASD	68		0.18921	0.038115	3	0.00220262		0.220158	0.0162801	6	2.49209e-33
E157G	A+P	ASD	157		0.43674	0.0690131	3	0.0146824		0.734266	0.0462103	4	1.52037e-11
G36E	Pred High	Pred High	36		0.0113157	0.00182953	3	3.42423e-06		0.710843	0.0230705	4	9.9487e-14
N276S	ASD	ASD	276		0.0409418	0.0192797	3	0.000403874		0.265035	0.0145962	4	2.80804e-28
R335X	APC	ASD			NA	NA	0	#N/A		0.225962	0.00505761	4	2.44465e-29
A126P	PHTS	PHTS	126		0.713936	0.160797	3	0.2172		0.373494	0.00695603	4	8.01865e-26
R130X	APC	ASD			NA	NA	0	#N/A		0.0990385	0.00654506	4	7.26156e-32
G129R	APC	ASD	129		0.619542	0.06711	9	0.000470851		0.373077	0.0259912	4	3.35208e-25
G132D	APC	ASD	132		0.715405	0.0511241	9	0.000530454		0.341346	0.0136322	4	1.69274e-26
F279I	Pred High	Pred High	279		0.0124339	0.00444262	3	2.02364e-05		0.366304	0.0184783	4	1.04695e-25
T131I	ASD	ASD	131		0.932303	0.00975727	3	0.0201479		0.820513	0.0406424	3	8.76762e-07
H123Y	P+C	Somatic Cancer	123		1.32367	0.197843	3	0.24348		0.684321	0.0260813	8	8.68382e-19
A126D	Pred High	Pred High	126		0.93661	0.0747358	3	0.485655		0.813253	0.0316862	4	2.25147e-08
A34D	Pred High	Pred High	34		0.77887	0.133868	3	0.240367		0.527474	0.0386148	8	5.21575e-23
Control	Control	Control			NA	NA	#N/A	#N/A		NA	NA	NA	#N/A
R47K	Pred High	Pred High	47		1.02169	0.260435	3	0.941215		1.0241	0.0577811	4	0.43088
A121E	Pred High	Pred High	121		0.621977	0.1716	3	0.158482		0.183735	0.00524016	4	3.18212e-30
M134T	A+P	ASD	134		0.11934	0.0355508	3	0.00162563		0.22069	0.00507572	4	1.88452e-29
R173P	PHTS	PHTS	173		0.483407	0.0721115	3	0.0189339		0.259095	0.00901456	8	1.77884e-36
D107V	A+P	ASD	107		0.204079	0.0305718	3	0.00147212		0.148276	0.00808692	4	6.77195e-31
R130Q	APC	ASD	130		1.24051	0.350975	3	0.563939		0.740964	0.0228069	4	2.51037e-12
C124S	Cancer/Biochem	Biochem	124		1.00368	0.0863048	3	0.969885		0.412001	0.0132371	11	2.01757e-35
Y68H	APC	ASD	68		0.283828	0.0291876	3	0.00165685		0.23007	0.0134816	4	4.397e-29
Q171E	A+P	ASD	171		0.680628	0.0755736	3	0.0516914		0.480769	0.0192308	4	1.79175e-22
G127R	P+C	Somatic Cancer	127		0.391231	0.132898	3	0.0445002		0.301205	0.0155541	4	2.0574e-27
A34P	Pred High	Pred High	34		0.491229	0.0248942	3	0.00238558		0.313253	0.0170387	4	4.46611e-27
R47W	Pred High	Pred High	47		0.86689	0.122736	3	0.391465		1.26506	0.0303206	4	2.55796e-12
D92N	ASD	ASD	92		0.844716	0.065401	6	0.0636093		0.48951	0.0576658	4	8.73547e-20
C124R	ASD	ASD	124		0.49542	0.0210943	3	0.00174315		0.315385	0.0223165	4	8.15822e-27
H123Q	A+P	ASD	123		0.926743	0.236787	3	0.78629		0.615385	0.0570977	4	1.14093e-15
Y27C	A+P	ASD	27		1.00686	0.333396	3	0.985459		0.231897	0.0078853	4	3.59565e-29
K6I	A+P	ASD	6		0.932211	0.158615	3	0.710719		0.440559	0.0238857	4	1.82296e-23
K6E	A+P	ASD	6		1.19313	0.122862	3	0.256577		1.23077	0.0157019	4	3.93012e-11
G44D	A+P	ASD	44		1.27389	0.261727	3	0.405168		0.833333	0.0315404	4	2.47572e-07
F241S	A+P	ASD	241		0.22004	0.0644232	3	0.00675342		0.213986	0.0108034	4	1.69681e-29
R14G	A+P	ASD	14		0.941596	0.131223	3	0.699799		0.980769	0.0248268	4	0.468796
D22E	ASD	ASD	22		0.908202	0.138606	3	0.575891		0.701923	0.00961538	4	1.68189e-14
I101T	A+C	ASD	101		0.491823	0.0516368	9	9.56317e-06		0.297902	0.0220696	4	3.05852e-27
M134I	ASD	ASD	134		0.671044	0.0802999	3	0.0547404		0.413793	0.0140775	4	1.37887e-24
D252G	A+P	ASD	252		0.287745	0.125946	3	0.0298735		0.338462	0.00815892	4	1.07681e-26
H118P	ASD	ASD	118		0.306668	0.0421647	9	1.88661e-07		0.18587	0.0124724	4	4.8273e-30
F56C	POP Ctrl	POP Ctrl	56		0.802384	0.135914	9	0.184032		0.348913	0.0239048	4	6.4187e-26
A151P	Pred High	Pred High	151		0.574932	0.0648548	3	0.0224966		0.651515	0.0573627	4	2.70225e-14
D326N	ASD	ASD	326		0.919429	0.120525	3	0.572639		0.335577	0.0217784	4	2.39485e-26
R15S	A+P	ASD	15		0.683596	0.125695	3	0.128168		0.999667	0.0430242	7	0.989799
A121P	Pred High	Pred High	121		0.262477	0.0673936	3	0.00824687		0.183133	0.0168675	3	2.95237e-27
H93Q	Pred High	Pred High	93		0.978586	0.118232	9	0.860781		1.12066	0.0357412	8	7.4632e-06
V255A	ASD	ASD	255		0.481463	0.0563028	9	1.56385e-05		0.300699	0.0133906	4	1.72283e-27
L70V	A+P	ASD	70		0.890037	0.194218	3	0.628325		0.386364	0.0184619	4	3.49138e-25
Y138L	Biochem	Biochem	138		0.56409	0.156601	3	0.108465		0.330785	0.00980295	8	1.65437e-34
D107G	A+P	ASD	107		0.479839	0.0933663	3	0.0307405		0.192771	0.0132347	4	7.02815e-30
K402N	PHTS	PHTS	402		0.776351	0.0409258	3	0.0318925		0.956897	0.0216949	4	0.105983
N12T	A+P	ASD	12		0.862006	0.198105	3	0.558141		0.5	0.0222585	4	9.33157e-22
L345V	PHTS	PHTS	345		0.802347	0.154662	3	0.329537		0.597826	0.0273545	4	3.42593e-18
R173H	APC	ASD	173		0.344187	0.0815933	3	0.0151288		0.229007	0.0226026	6	1.67014e-32
Y176C	A+P	ASD	176		0.708284	0.0781289	9	0.00575652		0.75	0.0192308	4	5.30991e-12
N340D	PHTS	PHTS	340		0.726269	0.152826	3	0.215152		1.1958	0.0642916	6	2.01043e-07
N340H	PHTS	PHTS	340		1.17045	0.188164	3	0.460621		0.956897	0.0326374	4	0.118149
I135T	POP Ctrl	POP Ctrl	135		0.718563	0.115132	3	0.134419		0.51087	0.0273545	4	3.5557e-21
T167N	ASD	ASD	167		0.831808	0.0604234	3	0.108465		0.601399	0.0242245	4	3.3451e-18
P246L	APC	ASD	246		0.392525	0.0429073	3	0.00495188		0.221687	0.0219749	4	5.94401e-29
K322E	Pred High	Pred High	322		1.10642	0.290968	3	0.749623		0.428261	0.0204317	4	5.78854e-24
I135V	PHTS	PHTS	135		1.14161	0.179548	3	0.512925		0.863008	0.0296663	8	1.71458e-07
T78A	ASD	ASD	78		1.04746	0.244074	3	0.863787		0.958042	0.0367826	4	0.13397
E73K	Pred High	Pred High	73		0.843673	0.218379	3	0.548377		0.457831	0.0729554	4	1.94905e-19
W274L	A+P	ASD	274		0.543613	0.0461828	9	9.27281e-06		0.307692	0	4	1.63197e-27
H93Y	APC	ASD	93		1.03216	0.210522	3	0.892611		1.48489	0.06337	8	1.4752e-18
C211W	A+P	ASD	211		1.04033	0.154968	3	0.819012		0.387931	0.0165074	4	3.27642e-25
Q396R	POP Ctrl	POP Ctrl	396		NA	NA	3	#N/A		0.990909	0.0310514	4	0.736561
M198I	POP Ctrl	POP Ctrl	198		1.11027	0.181611	3	0.605496		1.05435	0.0448164	4	0.0628642
Y180H	PHTS	PHTS	180		0.639755	0.0446275	3	0.015002		0.900922	0.0363488	5	0.000389444
T202I	A+P	ASD	202		0.796233	0.0330626	3	0.0253313		NA	NA		#N/A
E256K	Pred High	Pred High	256		0.936464	0.130147	3	0.673695		0.354348	0.0258747	4	1.09702e-25
N356D	PHTS	PHTS	356		0.679007	0.149474	3	0.164832		0.965517	0.044517	4	0.231213
K342N	PHTS	PHTS	342		0.684218	0.0899462	3	0.0724277		0.663793	0.0294453	4	1.66003e-15
I203V	PHTS	PHTS	203		0.768796	0.197604	3	0.362545		0.843545	0.019126	8	5.07231e-10
WT	WT	Control			1	NA	54	#DIV/0!		1	0.00811897	38	0
I400V	PHTS	PHTS	400		0.851324	0.106886	3	0.298772		1.05435	0.0371266	4	0.0547764
P357S	Pred Low	Pred Low	357		1.00745	0.340104	3	0.984502		0.948276	0.0358908	4	0.06568
A79T	PHTS	PHTS	79		1.05476	0.196501	3	0.806672		1.04808	0.00961538	4	0.0661844
4A	Biochem	Biochem			0.904744	0.14019	9	0.516011		0.263059	0.00636726	11	2.58577e-41
D268E	POP Ctrl	POP Ctrl	268		1.48525	0.348849	3	0.298765		1.07692	0.0332934	4	0.00700613
Y346F	Pred Low	Pred Low	346		0.781444	0.148038	3	0.27786		1.07759	0.0650848	4	0.0181287
Y65C	A+P	ASD	65		0.732771	0.108134	3	0.132068		0.460178	0.0480354	7	3.34764e-23
T363N	POP Ctrl	POP Ctrl	363		0.918784	0.269198	3	0.791365		1.01724	0.0456164	4	0.548736
P354Q	A+P	ASD	354		1.13182	0.434216	3	0.79012		1	0.0104973	4	1
F279L	Pred High	Pred High	279		1.01409	0.182463	3	0.945492		0.358696	0.0261171	4	1.45412e-25
T348S	Pred Low	Pred Low	348		1.13485	0.234902	6	0.590768		0.87931	0.0330147	4	6.39183e-05
K330E	Pred High	Pred High	330		1.00832	0.263524	3	0.977694		0.390217	0.0163043	4	3.71051e-25
N356H	POP Ctrl	POP Ctrl	356		0.898439	0.189701	3	0.645955		1.06034	0.0586798	4	0.0542146
H93R	APC	ASD	93		0.811238	0.0784419	3	0.137861		0.400962	0.0129837	4	5.73556e-25
N228S	PHTS	PHTS	228		0.908324	0.0634398	3	0.285301		0.937063	0.0351974	4	0.026187
Q298E	PHTS	PHTS	298		0.717999	0.0386525	3	0.0182735		1.06897	0.0314783	4	0.0141398
A309S	Pred Low	Pred Low	309		1.15514	0.292966	3	0.649338		1.02586	0.0431034	4	0.36429
N117S	PHTS	PHTS	117		1.04169	0.40739	3	0.927832		0.869565	0.0469619	4	4.95883e-05
N262S	POP Ctrl	POP Ctrl	262		1.21469	0.171868	3	0.337987		1.1413	0.0649148	4	5.87932e-05
L295V	Pred Low	Pred Low	295		0.693151	0.0940296	3	0.0824551		1.03318	0.0239684	8	0.116426
Y155N	PHTS	PHTS	155		NA	NA	#N/A	#N/A		0.232231	0.00390563	4	3.25595e-29
Y155H	PHTS	PHTS	155		NA	NA	#N/A	#N/A		0.233884	0.0107438	4	4.52595e-29
Y155C	P+C	Somatic Cancer	155		NA	NA	#N/A	#N/A		0.27686	0.017091	4	6.29838e-28
V133I	Pred High	Pred High	133		NA	NA	#N/A	#N/A		0.61157	0.0344077	4	2.60794e-17
M35V	APC	ASD	35		0.617557	0.0487766	3	0.0158799		0.663043	0.0326087	4	2.22068e-15
R130P	P+C	Somatic Cancer	130		NA	NA	#N/A	#N/A		0.917355	0.0638382	4	0.0116869
S229T	PHTS	PHTS	229		NA	NA	#N/A	#N/A		1.04132	0.00954298	4	0.112322

## Sheet: Figure 5
					Figure 5C, 5E, 5F							FIGURE 5D						FIGURE 5E							FIGURE 5F
Variant	Subclasses	CondensedClass	AA		HEK AKT Mean	HEK AKT SEM	HEK AKT N	AKT p-value WT	AKT p-value Null	HEK Residual		HEK 6B1 AKT	HEK 6B1 AKT SEM	AKT 6B1 p-value WT	AKT 6B1 p-value Null	HEK 6B1 AKT N		VAC14	VAC14 SEM	VAC14 N	VAC14 p-value WT	VAC14 p-value Null	VAC14 Residual		Fly Mean	Fly SEM	Fly N	Fly p-Value WT	Fly p-value NULL	Fly Residual
P38H	A+P	ASD	38		-0.378378	0.0220675	4	5.13254e-16	0.000432173	-1.09167		-0.307306	0.0740371	6.34359e-13	0.0142521	5		-0.257287	0.0529721	12	2.91089e-50	0.0024186	-1.09652		-0.13787	0.0382301	73	8.04385e-43	0.0979733	-0.851157
R130L	APC	ASD	130		-0.189189	0.0371451	4	6.07086e-14	0.0146311	-1.22415		0.0106387	0.0776208	3.06917e-11	0.896331	6		-0.255608	0.0663718	12	3.87998e-50	0.00258185	-0.999353		0.266967	0.0538072	103	2.84605e-24	0.000244617	-0.767998
C124S-4A	Biochem	Biochem			-0.568047	0.0961425	4	2.03763e-17	0.00968268	-0.789201		-0.0135707	0.0880195	4.01337e-09	0.891621	3		-0.227811	0.0944727	12	4.31161e-48	0.00722559	-1.16401		0.00355743	0.0646685	74	9.50728e-37	0.964214	-0.217596
G129E	APC/Biochem	Biochem	129		-0.450974	0.0531075	8	1.68713e-22	6.21602e-05	-0.894775		-0.0865037	0.0513467	2.92776e-15	0.126331	10		-0.213707	0.0672169	12	4.54663e-47	0.0117313	-1.21162		-0.167143	0.043905	81	1.66528e-45	0.043204	-0.610944
Y68N	A+P	ASD	68		-0.305733	0.0977985	6	2.02048e-17	0.0260703	-0.525891		-0.163713	0.121282	1.10169e-10	0.248394	5		-0.20619	0.0606685	12	1.5804e-46	0.0150336	0.410979		0.0531754	0.0908507	34	1.4302e-49	0.118172	-0.166983
E157G	A+P	ASD	157		0.63964	0.0214457	4	0.00147143	8.27813e-05	-0.0946261		#N/A	#N/A	#N/A	#N/A	#N/A		-0.187567	0.153799	9	1.27735e-34	0.0538994	-0.624307		0.749107	0.0432008	93	0.000833664	9.07655e-23	0.014841
G36E	Pred High	Pred High	36		0.0782918	0.0355872	4	8.83161e-11	0.115172	-0.632552		#N/A	#N/A	#N/A	#N/A	#N/A		-0.187521	0.0581263	24	1.18028e-85	0.00226159	-0.198837		-0.11114	0.0383412	112	2.00092e-63	0.0952576	-0.821983
N276S	ASD	ASD	276		0.252252	0.0243965	4	1.43145e-08	0.00192981	-0.0127827		#N/A	#N/A	#N/A	#N/A	#N/A		-0.174753	0.0747667	12	2.69232e-44	0.0392915	-0.215695		0.540746	0.0551372	38	8.33397e-05	4.1261e-06	0.275711
R335X	APC	ASD			-0.0414201	0.0202109	4	2.78399e-12	0.132842	-0.267382		#N/A	#N/A	#N/A	#N/A	#N/A		-0.150594	0.135144	12	1.28879e-42	0.0756778	#VALUE!		0.316259	0.140072	37	4.574e-10	0.00409379	0.0902971
A126P	PHTS	PHTS	126		-0.30696	0.0851477	7	8.97939e-19	0.0112981	-0.680454		-0.179718	0.0267408	3.41999e-14	0.00110498	6		-0.148728	0.0544269	12	1.73263e-42	0.0793738	-0.862664		-0.150267	0.0536157	36	1.0632e-22	0.200159	-0.523761
R130X	APC	ASD			-0.100592	0.0262409	4	5.75774e-13	0.0312886	-0.19963		0.35216	0.0179824	9.20191e-07	0.00259729	3		-0.108325	0.0532915	12	9.46705e-40	0.201282	#VALUE!
G129R	APC	ASD	129		-0.378698	0.04428	4	6.08425e-16	0.00335923	-0.751775		-0.211647	0.0417896	4.49872e-13	0.00715745	5		-0.0980468	0.0741877	12	4.55927e-39	0.247402	-0.717589		-0.0600758	0.102528	41	1.41152e-28	0.531766	-0.433153
G132D	APC	ASD	132		-0.0828402	0.035503	4	9.87496e-13	0.101838	-0.424186		#N/A	#N/A	#N/A	#N/A	#N/A		-0.0788305	0.05962	12	8.32136e-38	0.352361	-0.794235
F279I	Pred High	Pred High	279		0.869048	0.129501	4	0.248074	0.00675291	0.502743		#N/A	#N/A	#N/A	#N/A	#N/A		-0.0529569	0.0468636	24	1.30844e-68	0.388173	-0.0653908		0.887913	0.1064	22	0.412079	1.0647e-10	0.521608
T131I	ASD	ASD	131		-0.306306	0.00735583	4	2.75572e-15	3.04787e-05	-1.12682		-0.0231032	0.0444929	1.01068e-11	0.63099	5		-0.0367709	0.0677715	12	4.09234e-35	0.664407	-0.969073		0.108718	0.066882	69	7.37761e-28	0.185434	-0.711795
H123Y	P+C	Somatic Cancer	123		-0.353733	0.0746695	7	1.24744e-19	0.00320026	-1.03805		0.073302	0.0677587	4.44642e-11	0.328729	6		-0.0234441	0.082798	12	2.78614e-34	0.782084	-1.34711		0.117181	0.072511	38	6.84666e-13	0.339996	-0.56714
A126D	Pred High	Pred High	126		-0.330961	0.0490966	4	2.00281e-15	0.00666677	-1.14421		-0.198831	0.046778	7.95305e-14	0.00808771	6		-0.0167002	0.0488431	12	7.29266e-34	0.843798	-0.95331		0.042114	0.0795181	23	1.1889e-14	0.735246	-0.771139
A34D	Pred High	Pred High	34		-0.0867902	0.0547472	8	1.01145e-17	0.15692	-0.614264		#N/A	#N/A	#N/A	#N/A	#N/A		-0.00836203	0.0720591	12	2.37763e-33	0.921409	-0.787232		-0.168042	0.0858256	26	3.55388e-19	0.197574	-0.695516
Control	Control	Control			NA	NA	NA	#N/A	#N/A	#VALUE!		#N/A	#N/A	#N/A	#N/A	#N/A		0	0.0128216	236	#N/A	#N/A	#VALUE!		0	0.0185932	599	4.16372e-159	#N/A	#VALUE!
R47K	Pred High	Pred High	47		-0.0818505	0.0268677	4	9.56731e-13	0.0555846	-1.10595		#N/A	#N/A	#N/A	#N/A	#N/A		0.000451493	0.0670098	12	8.21389e-33	0.99575	-1.02124		-0.104012	0.0463578	34	6.28427e-23	0.353425	-1.12811
A121E	Pred High	Pred High	121		0.0355872	0.0378855	4	2.65543e-11	0.416855	-0.148148		#N/A	#N/A	#N/A	#N/A	#N/A		0.00355599	0.0618119	12	1.2682e-32	0.966534	-0.618421		-0.175509	0.0647432	42	1.08595e-31	0.0809427	-0.359244
M134T	A+P	ASD	134		-0.177515	0.0524818	4	9.5694e-14	0.0430149	-0.398204		0.161119	0.0357135	2.19229e-10	0.0107283	5		0.00545087	0.0657886	12	1.65223e-32	0.948722	-0.113889		-0.163097	0.0370761	89	2.85463e-53	0.0322771	-0.383787
R173P	PHTS	PHTS	173		-0.270238	0.0967053	8	9.63017e-19	0.0267367	-0.529333		-0.215388	0.0457456	5.71978e-14	0.00529728	6		0.0221646	0.069293	12	1.67059e-31	0.793701	-0.461242		-0.235273	0.0330701	83	4.79343e-57	0.00255787	-0.494368
D107V	A+P	ASD	107		-0.248521	0.0497417	4	1.52661e-14	0.0154243	-0.396797		-0.11439	0.0475268	2.57041e-12	0.0738056	5		0.0305436	0.05419	12	5.25825e-31	0.718573	-0.173536		-0.0895244	0.0731234	43	2.10301e-28	0.36535	-0.2378
R130Q	APC	ASD	130		-0.199288	0.0333837	4	4.54509e-14	0.0094061	-0.940252		-0.0314026	0.0257894	4.12571e-13	0.27768	6		0.0357224	0.0605147	12	1.06338e-30	0.673415	-1.20479		-0.232938	0.0383677	28	1.31779e-18	0.0943443	-0.973902
C124S	Cancer/Biochem	Biochem	124		-0.586862	0.0603978	11	9.47116e-27	2.06745e-06	-0.998862		0.0948413	0.0465849	7.00149e-14	0.0722446	10		0.0390364	0.0504574	24	6.58871e-58	0.524699	-0.964641		-0.0662952	0.0181572	464	1.44287e-154	0.106828	-0.478296
Y68H	APC	ASD	68		-0.0945946	0.0340083	4	7.11701e-13	0.0689035	-0.324665		#N/A	#N/A	#N/A	#N/A	#N/A		0.0488794	0.0475242	12	6.2671e-30	0.564149	0.111584		0.0661825	0.0912543	40	1.11988e-31	0.0892134	-0.163887
Q171E	A+P	ASD	171		-0.0769231	0.0414201	4	1.21673e-12	0.160284	-0.557692		#N/A	#N/A	#N/A	#N/A	#N/A		0.0488923	0.0631365	12	6.27796e-30	0.564046	-0.631736		-0.33426	0.0842153	25	2.69734e-26	0.00797611	-0.81503
G127R	P+C	Somatic Cancer	127		-0.106762	0.0123278	4	4.60114e-13	0.00323904	-0.407966		-0.184702	0.0353904	1.55459e-10	0.034808	3		0.0496693	0.0499724	12	6.96656e-30	0.557869	-0.341561		-0.145727	0.0529886	26	1.45524e-18	0.263289	-0.446932
A34P	Pred High	Pred High	34		-0.106762	0.0169429	4	4.67029e-13	0.00807514	-0.420015		-0.0865229	0.0226989	5.36226e-10	0.0624475	3		0.0523354	0.0815585	12	9.9504e-30	0.53693	-0.438894		-0.207247	0.0285145	105	1.86967e-57	0.00631345	-0.5205
R47W	Pred High	Pred High	47		-0.0533808	0.0391459	4	2.26114e-12	0.265989	-1.31844		#N/A	#N/A	#N/A	#N/A	#N/A		0.0682304	0.0339877	12	8.17977e-29	0.420833	-0.79866		-0.275067	0.0629676	30	1.97004e-27	0.0191986	-1.54013
D92N	ASD	ASD	92		0.0585586	0.12513	4	1.91286e-10	0.671699	-0.430952		#N/A	#N/A	#N/A	#N/A	#N/A		0.0862988	0.0631857	12	8.62391e-28	0.308624	-0.758417		-0.120767	0.0416173	52	1.66417e-31	0.209857	-0.610278
C124R	ASD	ASD	124		-0.236686	0.0334725	4	1.75839e-14	0.00581565	-0.552071		-0.235965	0.0513487	6.17178e-14	0.00586508	6		0.110268	0.0729457	12	1.83919e-26	0.193321	-0.385153		-0.195744	0.0694489	22	2.63073e-17	0.165418	-0.511129
H123Q	A+P	ASD	123		-0.264264	0.00600601	3	8.58219e-13	0.000516129	-0.879649		0.0661485	0.0324777	3.55771e-12	0.0972725	6		0.122577	0.0451121	12	8.60218e-26	0.148181	-0.804166		0.158518	0.0815787	45	3.9903e-19	0.0942767	-0.456867
Y27C	A+P	ASD	27		-0.0650888	0.104685	4	4.31438e-12	0.578151	-0.296985		#N/A	#N/A	#N/A	#N/A	#N/A		0.143981	0.0568946	12	1.20019e-24	0.0894393	-0.862876		-0.189036	0.0414279	39	1.30097e-31	0.0636451	-0.420932
K6I	A+P	ASD	6		-0.0855856	0.0288429	4	8.75405e-13	0.0591961	-0.526145		#N/A	#N/A	#N/A	#N/A	#N/A		0.146453	0.0362996	12	1.62103e-24	0.0840762	-0.785759		-0.245547	0.0413056	23	5.52672e-21	0.0640168	-0.686106
K6E	A+P	ASD	6		0.0473373	0.0255651	4	3.42568e-11	0.161162	-1.18343		0.119497	0.0350174	1.40698e-08	0.0761884	3		0.149964	0.0509627	12	2.48095e-24	0.0769093	-1.04317		-0.103639	0.0478463	51	1.34017e-31	0.273638	-1.33441
G44D	A+P	ASD	44		1.73472e-18	0.0322425	4	9.37612e-12	1	-0.833333		#N/A	#N/A	#N/A	#N/A	#N/A		0.163274	0.0367019	12	1.22705e-23	0.0541276	-1.11062		-0.146363	0.0428716	26	3.11444e-16	0.295243	-0.979696
F241S	A+P	ASD	241		-0.108108	0.0265218	4	4.71672e-13	0.0266557	-0.322094		0.0569609	0.064588	7.51984e-09	0.470852	3		0.166413	0.0513597	12	1.78294e-23	0.0496674	-0.0536273		-0.0292859	0.0675811	20	4.40819e-14	0.830102	-0.243272
R14G	A+P	ASD	14		1.31839e-16	0.0421187	4	1.01144e-11	1	-0.980769		#N/A	#N/A	#N/A	#N/A	#N/A		0.186179	0.0575972	12	1.81986e-22	0.0281079	-0.755417		-0.170329	0.0785051	48	1.12974e-33	0.0790506	-1.1511
D22E	ASD	ASD	22		-0.0887574	0.0486744	4	9.48982e-13	0.165742	-0.79068		#N/A	#N/A	#N/A	#N/A	#N/A		0.203508	0.0367075	12	1.33739e-21	0.0163961	-0.704693		0.13782	0.111338	27	1.3026e-13	0.238158	-0.564103
I101T	A+C	ASD	101		0.130631	0.0185725	4	3.69855e-10	0.00590494	-0.167271		#N/A	#N/A	#N/A	#N/A	#N/A		0.22827	0.0407661	12	2.15857e-20	0.00710952	-0.263552		0.378927	0.0388537	33	5.34443e-08	0.000959194	0.081025
M134I	ASD	ASD	134		-0.242604	0.0606328	4	2.02974e-14	0.0279867	-0.656397		0.293263	0.0237915	2.67829e-09	0.000248881	5		0.232714	0.0527225	12	3.52547e-20	0.00606942	-0.43833		0.0357548	0.0745512	39	1.34798e-18	0.744421	-0.378038
D252G	A+P	ASD	252		-0.224852	0.0686663	4	3.56125e-14	0.0466163	-0.563314		0.498434	0.0339444	1.54549e-07	2.64705e-05	6		0.345937	0.0535404	12	3.88599e-15	4.58096e-05	0.0581919		0.411948	0.0469554	97	2.895e-17	5.26056e-09	0.0734864
H118P	ASD	ASD	118		0.404762	0.13815	4	4.71882e-06	0.0610069	0.218892		#N/A	#N/A	#N/A	#N/A	#N/A		0.350474	0.0521644	12	5.97047e-15	3.63777e-05	0.0438066		0.299534	0.179133	13	2.80012e-05	0.0738819	0.113664
F56C	POP Ctrl	POP Ctrl	56		0.261905	0.0740268	4	2.85377e-08	0.0384194	-0.0870083		#N/A	#N/A	#N/A	#N/A	#N/A		0.35543	0.035461	12	9.51298e-15	2.81938e-05	-0.446954
A151P	Pred High	Pred High	151		0.216418	0.134259	4	1.96957e-08	0.205367	-0.435097		#N/A	#N/A	#N/A	#N/A	#N/A		0.357063	0.0428631	12	1.10825e-14	2.59056e-05	-0.217869		0.251222	0.0306898	38	3.10041e-12	0.0198014	-0.400293
D326N	ASD	ASD	326		-0.0473373	0.0633624	4	3.45848e-12	0.509235	-0.382914		#N/A	#N/A	#N/A	#N/A	#N/A		0.414925	0.0624533	12	1.96839e-12	1.02898e-06	-0.504504		0.0156347	0.0382029	139	3.17359e-59	0.79906	-0.319942
R15S	A+P	ASD	15		-0.164091	0.0586067	7	1.188e-17	0.0311696	-1.16376		-0.0378971	0.015401	1.04113e-09	0.13299	3		0.42321	0.0695625	22	8.66434e-21	3.97231e-11	-0.260386		-0.0660182	0.0319535	60	1.07979e-33	0.455734	-1.06569
A121P	Pred High	Pred High	121		0.132859	0.0288625	3	1.48955e-08	0.0440958	-0.0502737		#N/A	#N/A	#N/A	#N/A	#N/A		0.450976	0.060591	12	3.94065e-11	1.10424e-07	0.188498		0.619369	0.107549	15	0.0140123	6.77137e-05	0.436237
H93Q	Pred High	Pred High	93		-0.472337	0.107171	8	1.05401e-20	0.00312895	-1.593		0.0513871	0.0338484	2.86167e-12	0.189434	6		0.539846	0.0984174	12	2.97709e-08	2.17343e-10	-0.43874		0.0828878	0.0627179	87	3.6649e-32	0.289714	-1.03777
V255A	ASD	ASD	255		-0.0495495	0.0185725	4	2.21207e-12	0.0758265	-0.350249		#N/A	#N/A	#N/A	#N/A	#N/A		0.549203	0.0664212	23	6.8304e-14	2.68355e-18	0.0677393		0.315059	0.0520293	106	3.48456e-20	2.82215e-05	0.0143595
L70V	A+P	ASD	70		0.461342	0.0646881	4	1.05366e-05	0.00567491	0.0749783		#N/A	#N/A	#N/A	#N/A	#N/A		0.648596	0.0712457	12	2.2627e-05	2.60741e-14	-0.241441		0.581057	0.0402773	115	3.10576e-09	5.87372e-16	0.194693
Y138L	Biochem	Biochem	138		0.0219359	0.119813	8	6.96294e-14	0.859922	-0.308849		0.621957	0.0302979	1.80747e-07	7.21428e-09	10		0.68217	0.0426422	12	0.000126368	1.17792e-15	0.11808		0.44258	0.0373603	76	5.45886e-13	1.51202e-08	0.111794
D107G	A+P	ASD	107		0.234875	0.062725	4	1.12188e-08	0.0332411	0.0421044		#N/A	#N/A	#N/A	#N/A	#N/A		0.691745	0.0147206	12	0.000200641	4.74185e-16	0.211906		0.606819	0.0482862	59	5.30075e-05	6.34657e-10	0.414048
K402N	PHTS	PHTS	402		1.02367	0.059858	4	0.825605	0.00043555	0.0667721		#N/A	#N/A	#N/A	#N/A	#N/A		0.723201	0.0883485	12	0.000839253	2.19667e-17	-0.0531499
N12T	A+P	ASD	12		0.284024	0.066945	4	5.12309e-08	0.0239812	-0.215976		#N/A	#N/A	#N/A	#N/A	#N/A		0.726773	0.036325	12	0.000979006	1.53733e-17	-0.135233		0.221702	0.0526509	29	6.70162e-10	0.0795592	-0.278298
L345V	PHTS	PHTS	345		0.845238	0.142028	4	0.178367	0.00948818	0.247412		#N/A	#N/A	#N/A	#N/A	#N/A		0.733775	0.0763344	11	0.00209776	1.46069e-16	-0.0685725		0.65884	0.0692254	13	0.0399471	7.67954e-05	0.0610141
R173H	APC	ASD	173		0.0436961	0.0697478	6	1.60898e-13	0.558483	-0.185311		#N/A	#N/A	#N/A	#N/A	#N/A		0.775796	0.0305504	12	0.00681368	9.73517e-20	0.431609		0.620304	0.100621	19	0.0130433	5.36013e-05	0.391297
Y176C	A+P	ASD	176		0.95858	0.0524818	4	0.699111	0.000358051	0.20858		#N/A	#N/A	#N/A	#N/A	#N/A		0.798518	0.0613952	12	0.0150208	8.40308e-21	0.0902331		1.07395	0.0754698	56	0.430129	1.41085e-29	0.323948
N340D	PHTS	PHTS	340		0.816126	0.058549	6	0.0441179	3.41553e-05	-0.379678		#N/A	#N/A	#N/A	#N/A	#N/A		0.798798	0.101527	12	0.0151616	8.14948e-21	0.0725293		0.584497	0.147774	18	0.00527883	9.2572e-05	-0.611308
N340H	PHTS	PHTS	340		1.02367	0.0621537	4	0.825779	0.000487145	0.0667721		#N/A	#N/A	#N/A	#N/A	#N/A		0.804392	0.0864885	11	0.0237649	1.5029e-19	-0.36606
I135T	POP Ctrl	POP Ctrl	135		0.571429	0.0847387	4	0.000295935	0.00666001	0.060559		#N/A	#N/A	#N/A	#N/A	#N/A		0.808344	0.0219707	12	0.0207021	2.85459e-21	0.0897817		0.61574	0.0505624	89	2.18898e-07	2.70983e-16	0.10487
T167N	ASD	ASD	167		0.27027	0.0220675	4	2.45198e-08	0.00117222	-0.331128		#N/A	#N/A	#N/A	#N/A	#N/A		0.82171	0.0473033	12	0.031384	6.44621e-22	-0.0100975		0.4057	0.0421628	111	1.08066e-18	2.9402e-09	-0.195698
P246L	APC	ASD	246		0.0806643	0.00474496	3	3.7532e-09	0.00344235	-0.141022		#N/A	#N/A	#N/A	#N/A	#N/A		0.834561	0.037665	12	0.045809	1.50928e-22	0.442036		0.456582	0.0506311	46	7.70856e-08	7.29774e-06	0.234896
K322E	Pred High	Pred High	322		0.607143	0.0855709	4	0.000790349	0.00575916	0.178882		#N/A	#N/A	#N/A	#N/A	#N/A		0.868061	0.0461968	12	0.111175	3.11085e-24	-0.238357		0.200886	0.0402549	109	2.14114e-27	0.00694364	-0.227375
I135V	PHTS	PHTS	135		0.884127	0.0626963	8	0.150753	2.13848e-06	0.0211194		#N/A	#N/A	#N/A	#N/A	#N/A		0.874204	0.0397386	12	0.128813	1.50361e-24	-0.267408
T78A	ASD	ASD	78		0.842342	0.0412025	4	0.144697	0.000255886	-0.1157		#N/A	#N/A	#N/A	#N/A	#N/A		0.87835	0.0435343	12	0.141898	9.18104e-25	-0.16911		0.89773	0.108568	33	0.343385	1.63681e-16	-0.0603123
E73K	Pred High	Pred High	73		0.647687	0.126989	4	0.0030007	0.0145751	0.189856		#N/A	#N/A	#N/A	#N/A	#N/A		0.890107	0.0269833	12	0.184558	2.24013e-25	0.0464341		1.00166	0.141034	15	0.991877	1.01364e-09	0.543829
W274L	A+P	ASD	274		0.373874	0.0473152	4	6.61542e-07	0.0042248	0.0661816		#N/A	#N/A	#N/A	#N/A	#N/A		0.890957	0.0239033	12	0.187975	2.02166e-25	0.347344		0.929381	0.0864185	51	0.453038	1.70298e-22	0.621689
H93Y	APC	ASD	93		-0.174403	0.0736614	8	2.31919e-18	0.0497795	-1.65929		-0.0368164	0.0272185	4.28358e-12	0.247583	5		0.913278	0.0267233	12	0.295033	1.32191e-26	-0.118881		-0.096113	0.0531049	54	4.07285e-28	0.336202	-1.581
C211W	A+P	ASD	211		0.313609	0.0606328	4	1.17644e-07	0.0140239	-0.0743216		#N/A	#N/A	#N/A	#N/A	#N/A		0.921761	0.0222525	12	0.344797	4.61353e-27	-0.11857		0.619068	0.0555593	26	0.00295172	1.5381e-06	0.231137
Q396R	POP Ctrl	POP Ctrl	396		1.28866	0.0741026	4	0.0104692	0.000414391	0.297751		#N/A	#N/A	#N/A	#N/A	#N/A		0.923373	0.100779	10	0.398178	3.9169e-23	#VALUE!
M198I	POP Ctrl	POP Ctrl	198		0.97619	0.0629941	4	0.824826	0.00058384	-0.0781573		#N/A	#N/A	#N/A	#N/A	#N/A		0.936777	0.0626434	21	0.313119	2.45988e-45	-0.173489
Y180H	PHTS	PHTS	180		0.750391	0.0862333	5	0.0150987	0.000960288	-0.150531		#N/A	#N/A	#N/A	#N/A	#N/A		0.943517	0.0799587	10	0.533424	4.56531e-24	0.303762		0.887216	0.0698257	52	0.22098	1.81422e-21	-0.0137067
T202I	A+P	ASD	202		NA	NA		#N/A	#N/A	#VALUE!		#N/A	#N/A	#N/A	#N/A	#N/A		0.958463	0.0257153	11	0.631017	6.10241e-27	0.162229		0.617053	0.050619	71	4.317e-06	2.49833e-13
E256K	Pred High	Pred High	256		1.20238	0.0527942	4	0.0643945	0.000185394	0.848033		#N/A	#N/A	#N/A	#N/A	#N/A		0.967802	0.0520078	12	0.697419	1.3059e-29	0.0313382		0.338865	0.211466	11	2.68188e-05	0.0318477	-0.0154825
N356D	PHTS	PHTS	356		1.05325	0.0550858	4	0.619794	0.000312413	0.0877372		#N/A	#N/A	#N/A	#N/A	#N/A		0.972316	0.108667	12	0.738156	7.24476e-30	0.293309
K342N	PHTS	PHTS	342		0.87574	0.0814192	4	0.25628	0.0017186	0.211947		#N/A	#N/A	#N/A	#N/A	#N/A		0.991616	0.102558	11	0.922774	1.09904e-28	0.307399		0.650821	0.110973	18	0.0123071	3.38812e-06	-0.0129723
I203V	PHTS	PHTS	203		1.0157	0.0460347	8	0.839416	9.92504e-08	0.172152		#N/A	#N/A	#N/A	#N/A	#N/A		0.997972	0.0842947	12	0.980458	2.42888e-31	0.229176		1.16754	0.158449	14	0.345425	6.01976e-11	0.323994
WT	WT	Control			1	0.0337929	38	0	2.33981e-27	0		1	0.0405913	1	1.51002e-13	16		1	0.00475114	1931	NA	0	0		1	0.0203678	740	NA	4.16372e-159	0
I400V	PHTS	PHTS	400		1.0119	0.073707	4	0.912319	0.000836268	-0.0424431		#N/A	#N/A	#N/A	#N/A	#N/A		1.0068	0.063703	11	0.937362	1.67632e-29	0.155472		0.606586	0.130817	13	0.0214883	0.000408816	-0.447761
P357S	Pred Low	Pred Low	357		1.05917	0.0590729	4	0.582211	0.000378351	0.110896		#N/A	#N/A	#N/A	#N/A	#N/A		1.00846	0.0569924	23	0.887627	3.44604e-56	0.00100953		0.62987	0.1041	22	0.00660214	4.20823e-06	-0.318406
A79T	PHTS	PHTS	79		0.840237	0.0533639	4	0.14118	0.00055685	-0.20784		#N/A	#N/A	#N/A	#N/A	#N/A		1.01207	0.0774876	12	0.884117	3.63369e-32	-0.0426881
4A	Biochem	Biochem			1.98733	0.219355	11	1.30427e-09	3.89831e-06	1.72428		1.28337	0.0192385	0.000176768	1.43337e-08	6		1.01973	0.0543026	22	0.74726	3.07669e-55	0.114991					#N/A	#N/A
D268E	POP Ctrl	POP Ctrl	268		0.815315	0.065535	4	0.0920374	0.00111919	-0.261608		1.01451	0.0231294	0.817881	1.16261e-07	6		1.03776	0.0482337	23	0.52842	2.9198e-59	-0.447489		0.7656	0.091332	35	0.0306245	2.42552e-12	-0.311323
Y346F	Pred Low	Pred Low	346		0.846154	0.0658021	4	0.158286	0.001015	-0.231432		#N/A	#N/A	#N/A	#N/A	#N/A		1.05155	0.0253476	12	0.533639	1.56632e-34	0.270103		0.823461	0.0971617	18	0.224455	1.71944e-08	-0.254125
Y65C	A+P	ASD	65		0.676303	0.0726289	8	0.000236462	3.41643e-05	0.216124		#N/A	#N/A	#N/A	#N/A	#N/A		1.0539	0.0479916	12	0.515166	1.12623e-34	0.321125		0.683156	0.100703	33	0.00545855	2.72517e-09	0.222978
T363N	POP Ctrl	POP Ctrl	363		0.905325	0.0793135	4	0.384893	0.00144287	-0.111916		#N/A	#N/A	#N/A	#N/A	#N/A		1.05916	0.0259022	11	0.493944	2.09629e-32	0.140376		0.338401	0.0377212	129	5.56902e-23	6.45787e-07	-0.67884
P354Q	A+P	ASD	354		1.39175	0.18775	4	0.00198626	0.00507899	0.391753		#N/A	#N/A	#N/A	#N/A	#N/A		1.06149	0.0343713	12	0.457769	3.85762e-35	-0.0703259		1.15558	0.107702	27	0.183713	1.27473e-22	0.155576
F279L	Pred High	Pred High	279		0.833333	0.0687322	4	0.127744	0.0012077	0.474638		#N/A	#N/A	#N/A	#N/A	#N/A		1.0649	0.0169096	12	0.433201	2.37859e-35	0.0508178		0.580504	0.0503182	73	1.0585e-07	3.7067e-13	0.221808
T348S	Pred Low	Pred Low	348		0.964497	0.0678971	4	0.742035	0.000755836	0.0851867		#N/A	#N/A	#N/A	#N/A	#N/A		1.0676	0.015521	12	0.414364	1.62242e-35	-0.0672572
K330E	Pred High	Pred High	330		1.17857	0.163085	4	0.129344	0.00546375	0.788354		#N/A	#N/A	#N/A	#N/A	#N/A		1.07494	0.0285663	12	0.365547	5.69434e-36	0.0666207		0.701331	0.0653475	64	0.000558914	1.14788e-15	0.311114
N356H	POP Ctrl	POP Ctrl	356		0.905325	0.0514714	4	0.378684	0.000400611	-0.155019		#N/A	#N/A	#N/A	#N/A	#N/A		1.07963	0.0211628	12	0.336279	2.90416e-36	0.181193
H93R	APC	ASD	93		-0.0473373	0.0555079	4	3.13875e-12	0.456444	-0.448299		#N/A	#N/A	#N/A	#N/A	#N/A		1.08501	0.0394654	23	0.155927	2.28697e-64	0.27377		-0.0194671	0.0674636	40	5.16041e-23	0.850792	-0.420429
N228S	PHTS	PHTS	228		0.882883	0.042256	4	0.275883	0.000239804	-0.0541801		#N/A	#N/A	#N/A	#N/A	#N/A		1.10021	0.0116785	12	0.226279	1.47286e-37	0.191888		0.409078	0.0601385	54	6.41903e-10	2.15787e-05	-0.527985
Q298E	PHTS	PHTS	298		0.994083	0.0398403	4	0.955735	0.000141144	-0.0748827		#N/A	#N/A	#N/A	#N/A	#N/A		1.11417	0.0339501	12	0.168061	1.89577e-38	0.39617		1.46149	0.106175	28	0.000157625	1.7802e-32	0.392525
A309S	Pred Low	Pred Low	309		0.899408	0.028988	4	0.346732	7.35589e-05	-0.126454		#N/A	#N/A	#N/A	#N/A	#N/A		1.11484	0.0362406	23	0.0553005	1.0969e-67	-0.0402994		0.346302	0.154464	18	7.97034e-06	0.0183098	-0.679561
N117S	PHTS	PHTS	117		0.821429	0.0357143	4	0.0992783	0.000180028	-0.0481366		#N/A	#N/A	#N/A	#N/A	#N/A		1.11962	0.0452032	12	0.148653	8.45402e-39	0.0779368		1.35369	0.15079	14	0.0327291	4.62394e-16	0.484126
N262S	POP Ctrl	POP Ctrl	262		0.857143	0.097202	4	0.197343	0.00307317	-0.284161		#N/A	#N/A	#N/A	#N/A	#N/A		1.13096	0.0440218	12	0.113846	1.56074e-39	-0.0837263		0.524452	0.0488603	82	2.77531e-10	6.45699e-12	-0.616852
L295V	Pred Low	Pred Low	295		0.987671	0.0451806	8	0.873369	1.05804e-07	-0.0455136		#N/A	#N/A	#N/A	#N/A	#N/A		1.20779	0.0319619	12	0.0121439	1.12486e-44	0.51464		0.462885	0.129263	11	0.00315941	0.0111372	-0.5703
Y155N	PHTS	PHTS	155		-0.0555556	0.0143444	4	1.84885e-12	0.0304663	-0.287787		#N/A	#N/A	#N/A	#N/A	#N/A					#N/A	#N/A	#VALUE!					#N/A	#N/A
Y155H	PHTS	PHTS	155		-0.0722222	0.0876652	4	2.57319e-12	0.470419	-0.306107		#N/A	#N/A	#N/A	#N/A	#N/A					#N/A	#N/A	#VALUE!					#N/A	#N/A
Y155C	P+C	Somatic Cancer	155		-0.0944444	0.0650261	4	9.93543e-13	0.242323	-0.371304		#N/A	#N/A	#N/A	#N/A	#N/A					#N/A	#N/A	#VALUE!					#N/A	#N/A
V133I	Pred High	Pred High	133		0.505556	0.0292217	4	3.26299e-05	0.000420807	-0.106015		#N/A	#N/A	#N/A	#N/A	#N/A					#N/A	#N/A	#VALUE!
M35V	APC	ASD	35		-0.547619	0.136775	4	9.22122e-17	0.0279392	-1.21066		-0.0706643	0.0256263	2.03461e-13	0.0399532	6
R130P	P+C	Somatic Cancer	130		-0.527778	0.0944444	4	4.6959e-17	0.0113166	-1.44513		-0.110587	0.0427646	4.60226e-10	0.122632	3							#VALUE!
S229T	PHTS	PHTS	229		1.01111	0.0379517	4	0.916948	0.00011603	-0.0302112		#N/A	#N/A	#N/A	#N/A	#N/A							#VALUE!

## Sheet: Figure 6
Variant	Primary Catergoization	ASD-associated	Developmental Delay	ASD&DD	Cosmic#	PHTS	gnomAD	HEKAKT Mean	FIG4 Mean	Fly Mean	HEKStability Mean	YeastStability	SNAP2	CADD phred		Avg	AvgStab							Figure 6B
C124S-4A	1Biochemical Control	1		1	NA	1	NA	-0.568047	-1.00337	-0.0797337	0.221154	0.936199				-0.550383	0.578677		Variant	Subclasses	CondensedClass	AA		HEK AKT Mean	HEK AKT SEM	HEK AKT N	AKT p-value WT	AKT p-value Null	HEK Residual	HEK Residual SEM
G129E	1Biochemical Control	Y		2	4	5	1	-0.450974	-0.38606	-0.261195	0.443802	0.997915	0.055	0.426		-0.366076	0.720858		P38H	A+P	ASD	38		-0.378378	0.0220675	4	5.13254e-16	0.000432173	-1.09167	0.0460569
C124S	1Biochemical Control	1		1	4	1	1	-0.586862	-0.012715	-0.154219	0.412001	1.00368	0.085	0.45		-0.251265	0.707839		R130L	APC	ASD	130		-0.189189	0.0371451	4	6.07086e-14	0.0146311	-1.22415	0.0824826
Y138L	1Biochemical Control	1		1	NA	1	NA	0.0219359	0.0899488	0.381924	0.330785	0.56409	0.28			0.164603	0.447437		C124S-4A	Biochem	Biochem			-0.568047	0.0961425	4	2.03763e-17	0.00968268	-0.789201	#N/A
4A	1Biochemical Control	1		1	NA	1	NA	1.98733	1.51066	NA	0.263059	0.904744				1.749	0.583902		G129E	APC/Biochem	Biochem	129		-0.450974	0.0531075	8	1.68713e-22	6.21602e-05	-0.894775	0.110116
M35V	2ASD			2	4	2	1	-0.547619	NA	NA	0.663043	0.617557				-0.547619	0.6403		Y68N	A+P	ASD	68		-0.305733	0.0977985	6	2.02048e-17	0.0260703	-0.525891	0.194323
G129R	2ASD	Y	Y	2	4	5	1	-0.378698	-0.757093	-0.147175	0.373077	0.619542	0.04	0.38		-0.427655	0.49631		E157G	A+P	ASD	157		0.63964	0.0214457	4	0.00147143	8.27813e-05	-0.0946261	0.0998507
P38H	2ASD	Y		2	3	5	1	-0.378378	-0.383871	-0.229794	0.713287	0.839236	0.28	0.438		-0.330681	0.776262		G36E	Pred High	Pred High	36		0.0782918	0.0355872	4	8.83161e-11	0.115172	-0.632552	0.0831257
G44D	2ASD	1	Y	2	3	5	1	1.73472e-18	-0.577162	-0.238894	0.833333	1.27389	0.175	0.38		-0.272018	1.05361		N276S	ASD	ASD	276		0.252252	0.0243965	4	1.43145e-08	0.00192981	-0.0127827	0.0557219
Y68N	2ASD	Y		2	3	5	1	-0.305733	-0.132813	-0.209099	0.220158	0.18921	0.065	0.526		-0.215882	0.204684		R335X	APC	ASD			-0.0414201	0.0202109	4	2.78399e-12	0.132842	-0.267382	#N/A
R130Q	2ASD	1	Y	2	4	5	1	-0.199288	-0.0924407	-0.333056	0.740964	1.24051	0.095	0.28		-0.208262	0.990738		A126P	PHTS	PHTS	126		-0.30696	0.0851477	7	8.97939e-19	0.0112981	-0.680454	0.167446
D107V	2ASD	Y		2	3	5	1	-0.248521	-0.183843	-0.178965	0.148276	0.204079	0.375	0.496		-0.203776	0.176178		R130X	APC	ASD			-0.100592	0.0262409	4	5.75774e-13	0.0312886	-0.19963	#N/A
K6I	2ASD	Y	Y	2	3	5	1	-0.0855856	-0.0454341	-0.343005	0.440559	0.932211	0.18	0.6352		-0.158008	0.686385		G129R	APC	ASD	129		-0.378698	0.04428	4	6.08425e-16	0.00335923	-0.751775	0.100635
T131I	2ASD	Y		2	3	1	1	-0.306306	-0.160825	0.0308402	0.820513	0.932303	0.1	0.444		-0.14543	0.876408		G132D	APC	ASD	132		-0.0828402	0.035503	4	9.87496e-13	0.101838	-0.424186	0.0745392
Q171E	2ASD	Y	Y	2	3	5	1	-0.0769231	0.0892059	-0.437243	0.480769	0.680628	0.275	0.456		-0.141653	0.580699		F279I	Pred High	Pred High	279		0.869048	0.129501	4	0.248074	0.00675291	0.502743	0.256393
M134T	2ASD	1	Y	2	3	5	1	-0.177515	0.130525	-0.25578	0.22069	0.11934	0.61	0.56		-0.100923	0.170015		T131I	ASD	ASD	131		-0.306306	0.00735583	4	2.75572e-15	3.04787e-05	-1.12682	0.0809533
H123Q	2ASD	Y	Y	2	1	5	1	-0.264264	-0.0690837	0.0834835	0.615385	0.926743	0.09	0.56		-0.0832882	0.771064		H123Y	P+C	Somatic Cancer	123		-0.353733	0.0746695	7	1.24744e-19	0.00320026	-1.03805	0.155023
F241S	2ASD	Y	Y	2	3	5	1	-0.108108	-0.0121538	-0.116421	0.213986	0.22004	0.395	0.658		-0.0788944	0.217013		A126D	Pred High	Pred High	126		-0.330961	0.0490966	4	2.00281e-15	0.00666677	-1.14421	0.11453
R335X	2ASD	Y		2	4	5	1	-0.0414201	-0.43084	0.248401	0.225962	NA		0.04		-0.0746197	0.225962		A34D	Pred High	Pred High	34		-0.0867902	0.0547472	8	1.01145e-17	0.15692	-0.614264	0.131311
R130L	2ASD	Y		2	4	5	1	-0.189189	-0.221205	0.195738	1.03497	0.743745	0.04	0.32		-0.071552	0.889355		Control	Control	Control			NA	NA	NA	#N/A	#N/A	#VALUE!	#N/A
M134I	2ASD	1	Y	2	3	5	1	-0.242604	0.0907412	-0.0484807	0.413793	0.671044	0.575	0.38		-0.066781	0.542418		R47K	Pred High	Pred High	47		-0.0818505	0.0268677	4	9.56731e-13	0.0555846	-1.10595	0.124896
R130X	2ASD	1	Y	2	4	5	6	-0.100592	-0.0187859	-0.0777146	0.0990385	NA		0.04		-0.0656974	0.0990385		A121E	Pred High	Pred High	121		0.0355872	0.0378855	4	2.65543e-11	0.416855	-0.148148	0.0749624
D22E	2ASD	Y		2	3	1	1	-0.0887574	-0.148207	0.0606541	0.701923	0.908202	0.41	0.6608		-0.05877	0.805062		M134T	A+P	ASD	134		-0.177515	0.0524818	4	9.5694e-14	0.0430149	-0.398204	0.103344
Y27C	2ASD	1	Y	2	4	5	1	-0.0650888	0.176901	-0.283476	0.231897	1.00686	0.415	0.6616		-0.0572213	0.619377		R173P	PHTS	PHTS	173		-0.270238	0.0967053	8	9.63017e-19	0.0267367	-0.529333	0.190364
C124R	2ASD	Y		2	3	5	1	-0.236686	0.379398	-0.290634	0.315385	0.49542	0.01	0.482		-0.0493076	0.405402		D107V	A+P	ASD	107		-0.248521	0.0497417	4	1.52661e-14	0.0154243	-0.396797	0.0987738
Y68H	2ASD	Y		2	4	5	1	-0.0945946	-0.0965818	0.0495213	0.23007	0.283828	0.07	0.534		-0.0472184	0.256949		R130Q	APC	ASD	130		-0.199288	0.0333837	4	4.54509e-14	0.0094061	-0.940252	0.0792438
R14G	2ASD	Y		2	3	5	1	1.31839e-16	0.133268	-0.26479	0.980769	0.941596	0.24	0.6774		-0.0438408	0.961182		C124S	Cancer/Biochem	Biochem	124		-0.586862	0.0603978	11	9.47116e-27	2.06745e-06	-0.998862	0.121189
R15S	2ASD	1	Y	2	3	5	1	-0.164091	0.349902	-0.154241	0.999667	0.683596	0.175	0.582		0.0105232	0.841631		Y68H	APC	ASD	68		-0.0945946	0.0340083	4	7.11701e-13	0.0689035	-0.324665	0.0717027
K6E	2ASD	1	Y	2	3	5	1	0.0473373	0.180862	-0.193945	1.23077	1.19313	0.165	0.6014		0.0114179	1.21195		Q171E	A+P	ASD	171		-0.0769231	0.0414201	4	1.21673e-12	0.160284	-0.557692	0.0895068
D92N	2ASD	Y		2	3	1	1	0.0585586	0.266414	-0.211846	0.48951	0.844716	0.05	0.34		0.0377089	0.667113		G127R	P+C	Somatic Cancer	127		-0.106762	0.0123278	4	4.60114e-13	0.00323904	-0.407966	0.0389002
D326N	2ASD	Y	Y	2	1	1	1	-0.0473373	0.273634	-0.0682028	0.335577	0.919429	0.13	0.3		0.0526978	0.627503		A34P	Pred High	Pred High	34		-0.106762	0.0169429	4	4.67029e-13	0.00807514	-0.420015	0.0470963
I101T	2ASD	Y	Y	2	4	1	1	0.130631	-0.161002	0.314023	0.297902	0.491823	0.28	0.532		0.0945506	0.394862		R47W	Pred High	Pred High	47		-0.0533808	0.0391459	4	2.26114e-12	0.265989	-1.31844	0.0970495
H93Y	2ASD	Y	Y	2	4	5	1	-0.174403	0.656717	-0.185702	1.48489	1.03216	0.165	0.474		0.0988708	1.25852		D92N	ASD	ASD	92		0.0585586	0.12513	4	1.91286e-10	0.671699	-0.430952	0.270046
G132D	2ASD	Y	Y	2	4	5	1	-0.0828402	-0.185364	0.589998	0.341346	0.715405	0.04	0.38		0.107265	0.528375		C124R	ASD	ASD	124		-0.236686	0.0334725	4	1.75839e-14	0.00581565	-0.552071	0.0788504
D252G	2ASD	Y	Y	2	3	5	1	-0.224852	0.199281	0.349606	0.338462	0.287745	0.1	0.47		0.108012	0.313103		H123Q	A+P	ASD	123		-0.264264	0.00600601	3	8.58219e-13	0.000516129	-0.879649	0.112529
N276S	2ASD	Y		2	3	1	1	0.252252	-0.407409	0.482852	0.265035	0.0409418	0.065	0.51		0.109232	0.152988		Y27C	A+P	ASD	27		-0.0650888	0.104685	4	4.31438e-12	0.578151	-0.296985	0.205764
V255A	2ASD	Y		2	3	1	1	-0.0495495	0.358648	0.248257	0.300699	0.481463	0.32	0.56		0.185785	0.391081		K6I	A+P	ASD	6		-0.0855856	0.0288429	4	8.75405e-13	0.0591961	-0.526145	0.0734003
H118P	2ASD	Y	Y	2	1	1	1	0.404762	0.0534564	0.230664	0.18587	0.306668	0.075	0.528		0.229627	0.246269		K6E	A+P	ASD	6		0.0473373	0.0255651	4	3.42568e-11	0.161162	-1.18343	0.0588039
N12T	2ASD	Y		2	1	5	1	0.284024	0.453319	0.148706	0.5	0.862006	0.695	0.6794		0.29535	0.681003		G44D	A+P	ASD	44		1.73472e-18	0.0322425	4	9.37612e-12	1	-0.833333	0.0884039
P246L	2ASD	Y	Y	2	4	5	1	0.0806643	0.539162	0.395941	0.221687	0.392525	0.325	0.6114		0.338589	0.307106		F241S	A+P	ASD	241		-0.108108	0.0265218	4	4.71672e-13	0.0266557	-0.322094	0.0561299
R173H	2ASD	Y	Y	2	4	5	6	0.0436961	0.448427	0.565343	0.229007	0.344187	0.23	0.3		0.352489	0.286597		R14G	A+P	ASD	14		1.31839e-16	0.0421187	4	1.01144e-11	1	-0.980769	0.0958268
H93R	2ASD	Y		2	4	5	1	-0.0473373	1.3418	-0.104678	0.400962	0.811238	0.18	0.536		0.396593	0.6061		D22E	ASD	ASD	22		-0.0887574	0.0486744	4	9.48982e-13	0.165742	-0.79068	0.0972455
D107G	2ASD	1	Y	2	1	5	1	0.234875	0.413296	0.553086	0.192771	0.479839	0.305	0.478		0.400419	0.336305		I101T	A+C	ASD	101		0.130631	0.0185725	4	3.69855e-10	0.00590494	-0.167271	0.0565352
T167N	2ASD	Y		2	1	1	1	0.27027	0.591288	0.343542	0.601399	0.831808	0.275	0.428		0.4017	0.716603		M134I	ASD	ASD	134		-0.242604	0.0606328	4	2.02974e-14	0.0279867	-0.656397	0.122001
L70V	2ASD	Y	Y	2	1	5	1	0.461342	0.552023	0.52803	0.386364	0.890037	0.255	0.568		0.513798	0.6382		D252G	A+P	ASD	252		-0.224852	0.0686663	4	3.56125e-14	0.0466163	-0.563314	0.135533
C211W	2ASD	Y	Y	2	1	5	1	0.313609	0.76282	0.566593	0.387931	1.04033	0.135	0.49		0.547674	0.714131		H118P	ASD	ASD	118		0.404762	0.13815	4	4.71882e-06	0.0610069	0.218892	0.271875
T202I	2ASD	1	Y	2	3	5	1	NA	0.755172	0.564385	NA	0.796233	0.57	0.43		0.659779	0.796233		F56C	POP Ctrl	POP Ctrl	56		0.261905	0.0740268	4	2.85377e-08	0.0384194	-0.0870083	0.15247
W274L	2ASD	Y	Y	2	1	5	1	0.373874	0.849484	0.894053	0.307692	0.543613	0.095	0.478		0.705804	0.425653		A151P	Pred High	Pred High	151		0.216418	0.134259	4	1.96957e-08	0.205367	-0.435097	0.28616
Y65C	2ASD	Y	Y	2	3	5	1	0.676303	0.891091	0.633644	0.460178	0.732771	0.335	0.586		0.733679	0.596475		D326N	ASD	ASD	326		-0.0473373	0.0633624	4	3.45848e-12	0.509235	-0.382914	0.131321
E157G	2ASD	Y		2	1	5	6	0.63964	0.878116	0.704243	0.734266	0.43674	0.46	0.494		0.740666	0.585503		R15S	A+P	ASD	15		-0.164091	0.0586067	7	1.188e-17	0.0311696	-1.16376	0.142499
T78A	2ASD	Y		2	3	1	6	0.842342	0.833862	0.859546	0.958042	1.04746	0.885	0.7576		0.84525	1.00275		A121P	Pred High	Pred High	121		0.132859	0.0288625	3	1.48955e-08	0.0440958	-0.0502737	0.0655224
Y176C	2ASD	Y		2	1	5	6	0.95858	0.667307	1.046	0.75	0.708284	0.735	0.7212		0.890628	0.729142		H93Q	Pred High	Pred High	93		-0.472337	0.107171	8	1.05401e-20	0.00312895	-1.593	0.221428
R130P	3PHTS	1		1	4	5	1	-0.527778	NA	NA	0.917355	NA	0.005			-0.527778	0.917355		V255A	ASD	ASD	255		-0.0495495	0.0185725	4	2.21207e-12	0.0758265	-0.350249	0.044877
A126P	3PHTS	1		1	3	5	1	-0.30696	-0.337518	-0.243299	0.373494	0.713936	0.105	0.36		-0.295926	0.543715		L70V	A+P	ASD	70		0.461342	0.0646881	4	1.05366e-05	0.00567491	0.0749783	0.131851
R173P	3PHTS	1		1	3	5	1	-0.270238	-0.219056	-0.332339	0.259095	0.483407	0.345	0.38		-0.273878	0.371251		Y138L	Biochem	Biochem	138		0.0219359	0.119813	8	6.96294e-14	0.859922	-0.308849	0.235619
G127R	3PHTS	1		1	4	5	1	-0.106762	-0.128361	-0.238034	0.301205	0.391231	0.045	0.36		-0.157719	0.346218		D107G	A+P	ASD	107		0.234875	0.062725	4	1.12188e-08	0.0332411	0.0421044	0.125648
Y155H	3PHTS	1		1	3	5	1	-0.0722222	NA	NA	0.233884	NA	0.045			-0.0722222	0.233884		K402N	PHTS	PHTS	402		1.02367	0.059858	4	0.825605	0.00043555	0.0667721	0.12479
Y155N	3PHTS	1		1	3	5	1	-0.0555556	NA	NA	0.232231	NA	0.02			-0.0555556	0.232231		N12T	A+P	ASD	12		0.284024	0.066945	4	5.12309e-08	0.0239812	-0.215976	0.138275
I135V	3PHTS	1		1	3	5	1	0.884127	0.496808	0.29055	0.863008	1.14161	0.86	0.586		0.557162	1.00231		L345V	PHTS	PHTS	345		0.845238	0.142028	4	0.178367	0.00948818	0.247412	0.283491
N228S	3PHTS	1		1	1	5	6	0.882883	0.996821	0.345908	0.937063	0.908324	0.89	0.84108		0.741871	0.922694		R173H	APC	ASD	173		0.0436961	0.0697478	6	1.60898e-13	0.558483	-0.185311	0.143705
N340D	3PHTS	1		1	1	5	1	0.816126	0.951363	0.530321	1.1958	0.726269	0.57	0.7638		0.765937	0.961036		Y176C	A+P	ASD	176		0.95858	0.0524818	4	0.699111	0.000358051	0.20858	0.109553
L345V	3PHTS	1		1	1	5	1	0.845238	0.846604	0.608571	0.597826	0.802347	0.32	0.7616		0.766804	0.700087		N340D	PHTS	PHTS	340		0.816126	0.058549	6	0.0441179	3.41553e-05	-0.379678	0.170434
K402N	3PHTS	1		1	1	5	1	1.02367	0.902455	0.806099	0.956897	0.776351	0.295	0.7558		0.910741	0.866624		N340H	PHTS	PHTS	340		1.02367	0.0621537	4	0.825779	0.000487145	0.0667721	0.137595
N340H	3PHTS	1		1	1	5	6	1.02367	0.719207	1.06691	0.956897	1.17045	0.115	0.502		0.936594	1.06367		I135T	POP Ctrl	POP Ctrl	135		0.571429	0.0847387	4	0.000295935	0.00666001	0.060559	0.174527
S229T	3PHTS	1		1	1	5	1	1.01111	NA	NA	1.04132	NA	0.595			1.01111	1.04132		T167N	ASD	ASD	167		0.27027	0.0220675	4	2.45198e-08	0.00117222	-0.331128	0.064227
N117S	3PHTS	1		1	3	5	6	0.821429	0.972811	1.33861	0.869565	1.04169	0.96	0.7902		1.04428	0.955626		P246L	APC	ASD	246		0.0806643	0.00474496	3	3.7532e-09	0.00344235	-0.141022	0.0440634
N356D	3PHTS	1		1	1	5	6	1.05325	1.06168	1.26125	0.965517	0.679007	0.795	0.7316		1.12539	0.822262		K322E	Pred High	Pred High	322		0.607143	0.0855709	4	0.000790349	0.00575916	0.178882	0.172434
Q298E	3PHTS	1		1	1	5	6	0.994083	0.985481	1.45368	1.06897	0.717999	0.875	0.7804		1.14441	0.893482		I135V	PHTS	PHTS	135		0.884127	0.0626963	8	0.150753	2.13848e-06	0.0211194	0.135947
H123Y	4Cancer	1		1	4	5	1	-0.353733	-0.893945	0.0373173	0.684321	1.32367	0.1	0.436		-0.403454	1.00399		T78A	ASD	ASD	78		0.842342	0.0412025	4	0.144697	0.000255886	-0.1157	0.108255
Y155C	4Cancer	1		1	4	5	1	-0.0944444	NA	NA	0.27686	NA	0.07			-0.0944444	0.27686		E73K	Pred High	Pred High	73		0.647687	0.126989	4	0.0030007	0.0145751	0.189856	0.287049
G36E	4Cancer	1		1	3	5	1	0.0782918	0.121095	-0.201381	0.710843	0.0113157	0.09	0.38		-0.000664657	0.36108		W274L	A+P	ASD	274		0.373874	0.0473152	4	6.61542e-07	0.0042248	0.0661816	0.0927377
H93Q	4Cancer	1		1	3	5	1	-0.472337	0.80033	0.00368674	1.12066	0.978586	0.065	0.5994		0.11056	1.04962		H93Y	APC	ASD	93		-0.174403	0.0736614	8	2.31919e-18	0.0497795	-1.65929	0.190451
V133I	4Cancer	1		1	3	1	1	0.505556	NA	NA	0.61157	NA	0.065			0.505556	0.61157		C211W	A+P	ASD	211		0.313609	0.0606328	4	1.17644e-07	0.0140239	-0.0743216	0.123166
F56C	5Population Control	1		1	3	1	6	0.261905	0.0466486	-0.0740759	0.348913	0.802384	0.44	0.56		0.0781592	0.575649		Q396R	POP Ctrl	POP Ctrl	396		1.28866	0.0741026	4	0.0104692	0.000414391	0.297751	0.157477
I135T	5Population Control	1		1	1	1	6	0.571429	0.605987	0.562715	0.51087	0.718563	0.335	0.516		0.580044	0.614716		M198I	POP Ctrl	POP Ctrl	198		0.97619	0.0629941	4	0.824826	0.00058384	-0.0781573	0.151527
Q396R	5Population Control	1		1	1	1	6	1.28866	0.685474	-0.130184	0.990909	0.0144818	0.755	0.73		0.61465	0.502695		Y180H	PHTS	PHTS	180		0.750391	0.0862333	5	0.0150987	0.000960288	-0.150531	0.183419
T363N	5Population Control	1		1	1	1	6	0.905325	1.0148	0.272551	1.01724	0.918784	0.765	0.7428		0.730893	0.968013		T202I	A+P	ASD	202		NA	NA		#N/A	#N/A	#VALUE!	0
M198I	5Population Control	1		1	1	1	6	0.97619	1.05948	0.252272	1.05435	1.11027	0.925	0.82922		0.762647	1.08231		E256K	Pred High	Pred High	256		1.20238	0.0527942	4	0.0643945	0.000185394	0.848033	0.115236
Y180H	5Population Control	1		1	1	5	6	0.750391	0.804308	0.84919	0.900922	0.639755	0.89	0.7644		0.801296	0.770339		N356D	PHTS	PHTS	356		1.05325	0.0550858	4	0.619794	0.000312413	0.0877372	0.138817
D268E	5Population Control	1		1	3	1	6	0.815315	0.956533	0.721223	1.07692	1.48525	0.945	0.96664		0.831024	1.28109		K342N	PHTS	PHTS	342		0.87574	0.0814192	4	0.25628	0.0017186	0.211947	0.169697
N262S	5Population Control	1		1	1	1	6	0.857143	1.27737	0.468692	1.1413	1.21469	0.815	0.7704		0.867736	1.178		I203V	PHTS	PHTS	203		1.0157	0.0460347	8	0.839416	9.92504e-08	0.172152	0.0977056
A79T	5Population Control	1		1	3	5	6	0.840237	0.96836	NA	1.04808	1.05476	0.975	0.7354		0.904298	1.05142		WT	WT	Control			1	0.0337929	38	0	2.33981e-27	0	#N/A
N356H	5Population Control	1		1	1	1	6	0.905325	1.00994	1.15024	1.06034	0.898439	0.91	0.7426		1.02183	0.979392		I400V	PHTS	PHTS	400		1.0119	0.073707	4	0.912319	0.000836268	-0.0424431	0.161758
P354Q	5Population Control	Y		2	1	5	6	1.39175	0.995679	1.13067	1	1.13182	0.76	0.709		1.1727	1.06591		P357S	Pred Low	Pred Low	357		1.05917	0.0590729	4	0.582211	0.000378351	0.110896	0.135478
A34D	6Pred High Impact	1		1	3	1	1	-0.0867902	-0.295605	-0.262491	0.527474	0.77887	0.07	0.36		-0.214962	0.653172		A79T	PHTS	PHTS	79		0.840237	0.0533639	4	0.14118	0.00055685	-0.20784	0.106278
R47W	6Pred High Impact	1		1	1	1	1	-0.0533808	-0.176178	-0.375414	1.26506	0.86689	0.05	0.38		-0.201658	1.06598		4A	Biochem	Biochem			1.98733	0.219355	11	1.30427e-09	3.89831e-06	1.72428	#N/A
A34P	6Pred High Impact	1		1	1	1	1	-0.106762	-0.185244	-0.302576	0.313253	0.491229	0.09	0.34		-0.198194	0.402241		D268E	POP Ctrl	POP Ctrl	268		0.815315	0.065535	4	0.0920374	0.00111919	-0.261608	0.144074
A126D	6Pred High Impact	1		1	3	1	1	-0.330961	-0.144514	-0.0389397	0.813253	0.93661	0.12	0.36		-0.171472	0.874931		Y346F	Pred Low	Pred Low	346		0.846154	0.0658021	4	0.158286	0.001015	-0.231432	0.181403
R47K	6Pred High Impact	1		1	3	1	1	-0.0818505	-0.192175	-0.195114	1.0241	1.02169	0.09	0.3		-0.15638	1.02289		Y65C	A+P	ASD	65		0.676303	0.0726289	8	0.000236462	3.41643e-05	0.216124	0.17067
A121E	6Pred High Impact	1		1	3	1	1	0.0355872	-0.0657262	-0.270031	0.183735	0.621977	0.105	0.36		-0.100057	0.402856		T363N	POP Ctrl	POP Ctrl	363		0.905325	0.0793135	4	0.384893	0.00144287	-0.111916	0.179332
A151P	6Pred High Impact	1		1	1	1	1	0.216418	-0.195353	0.17961	0.651515	0.574932	0.335	0.34		0.0668917	0.613224		P354Q	A+P	ASD	354		1.39175	0.18775	4	0.00198626	0.00507899	0.391753	0.368564
A121P	6Pred High Impact	1		1	3	1	1	0.132859	0.160319	0.567629	0.183133	0.262477	0.085	0.34		0.286935	0.222805		F279L	Pred High	Pred High	279		0.833333	0.0687322	4	0.127744	0.0012077	0.474638	0.144113
K322E	6Pred High Impact	1		1	3	1	1	0.607143	0.683274	0.126858	0.428261	1.10642	0.345	0.38		0.472425	0.767339		T348S	Pred Low	Pred Low	348		0.964497	0.0678971	4	0.742035	0.000755836	0.0851867	0.147977
F279I	6Pred High Impact	1		1	1	1	1	0.869048	0.166302	0.850452	0.366304	0.0124339	0.345	0.38		0.628601	0.189369		K330E	Pred High	Pred High	330		1.17857	0.163085	4	0.129344	0.00546375	0.788354	0.32124
E73K	6Pred High Impact	1		1	3	1	1	0.647687	0.696071	0.968226	0.457831	0.843673	0.12	0.28		0.770661	0.650752		N356H	POP Ctrl	POP Ctrl	356		0.905325	0.0514714	4	0.378684	0.000400611	-0.155019	0.152988
E256K	6Pred High Impact	1		1	3	1	1	1.20238	0.886813	0.272993	0.354348	0.936464	0.325	0.3		0.787396	0.645406		H93R	APC	ASD	93		-0.0473373	0.0555079	4	3.13875e-12	0.456444	-0.448299	0.111732
F279L	6Pred High Impact	1		1	3	1	1	0.833333	0.920984	NA	0.358696	1.01409	0.345	0.38		0.877159	0.686391		N228S	PHTS	PHTS	228		0.882883	0.042256	4	0.275883	0.000239804	-0.0541801	0.10779
K330E	6Pred High Impact	1		1	1	1	1	1.17857	1.0035	0.65479	0.390217	1.00832	0.345	0.38		0.945621	0.699266		Q298E	PHTS	PHTS	298		0.994083	0.0398403	4	0.955735	0.000141144	-0.0748827	0.0995196
A309S	7Pred Low Impact	1		1	1	1	1	0.899408	1.15022	0.276208	1.02586	1.15514	0.9	0.9015		0.775278	1.0905		A309S	Pred Low	Pred Low	309		0.899408	0.028988	4	0.346732	7.35589e-05	-0.126454	0.101811
L295V	7Pred Low Impact	1		1	3	1	1	0.987671	1.19004	0.403024	1.03318	0.693151	0.835	0.91274		0.860244	0.863167		N117S	PHTS	PHTS	117		0.821429	0.0357143	4	0.0992783	0.000180028	-0.0481366	0.115639
Y346F	7Pred Low Impact	1		1	1	1	1	0.846154	1.00777	0.78079	1.07759	0.781444	0.775	0.99344		0.878237	0.929515		N262S	POP Ctrl	POP Ctrl	262		0.857143	0.097202	4	0.197343	0.00307317	-0.284161	0.229095
P357S	7Pred Low Impact	1		1	3	1	1	1.05917	1.01794	0.576612	0.948276	1.00745	0.905	0.93754		0.884573	0.977865		L295V	Pred Low	Pred Low	295		0.987671	0.0451806	8	0.873369	1.05804e-07	-0.0455136	0.100243
T348S	7Pred Low Impact	1		1	1	1	1	0.964497	0.952902	NA	0.87931	1.13485	0.915	0.93256		0.958699	1.00708		Y155N	PHTS	PHTS	155		-0.0555556	0.0143444	4	1.84885e-12	0.0304663	-0.287787	0.0291385
I203V	7Pred Low Impact	1		1	3	5	1	1.0157	1.04537	1.14339	0.843545	0.768796	0.92	0.90298		1.06815	0.80617		Y155H	PHTS	PHTS	155		-0.0722222	0.0876652	4	2.57319e-12	0.470419	-0.306107	0.173109
																			Y155C	P+C	Somatic Cancer	155		-0.0944444	0.0650261	4	9.93543e-13	0.242323	-0.371304	0.13178
																			V133I	Pred High	Pred High	133		0.505556	0.0292217	4	3.26299e-05	0.000420807	-0.106015	0.0884783
																			M35V	APC	ASD	35		-0.547619	0.136775	4	9.22122e-17	0.0279392	-1.21066	0.275593
																			R130P	P+C	Somatic Cancer	130		-0.527778	0.0944444	4	4.6959e-17	0.0113166	-1.44513	0.223432
																			S229T	PHTS	PHTS	229		1.01111	0.0379517	4	0.916948	0.00011603	-0.0302112	0.0767008

## Sheet: Figure 7
					FIGURE 7A,B Yeast						FIGURE 7A,B Drosophila							FIGURE 7A,B HEK293						FIGURE 7A,B COSMIC values					FIGURE 7
Variant	Subclasses	CondensedClass	AA		VAC14	VAC14 SEM	VAC14 N	VAC14 p-value WT	VAC14 p-value Null		Fly Mean	Fly SEM	Fly N	Fly p-Value WT	Fly p-value NULL	Fly Residual		HEK AKT Mean	HEK AKT SEM	HEK AKT N	AKT p-value WT	AKT p-value Null		LogCosmic	Cosmic#	InvertedLogCosmic	ClinVarStatus										COSMIC Frequency
E157G	A+P	ASD	157		-0.187567	0.153799	9	1.27735e-34	0.0538994		0.749107	0.0432008	93	0.000833664	9.07655e-23	0.014841		0.63964	0.0214457	4	0.00147143	8.27813e-05		#NUM!	0	#NUM!	LP			0						1-7							8+
F279I	Pred High	Pred High	279		-0.0529569	0.0468636	24	1.30844e-68	0.388173		0.887913	0.1064	22	0.412079	1.0647e-10	0.521608		0.869048	0.129501	4	0.248074	0.00675291		#NUM!	0	#NUM!	NA		Model System	Avg	SEM	N	p-value to 1-7	p-value to 8+		Avg	SEM	N	p-value to 8+			Avg	SEM	N
A34P	Pred High	Pred High	34		0.0523354	0.0815585	12	9.9504e-30	0.53693		-0.207247	0.0285145	105	1.86967e-57	0.00631345	-0.5205		-0.106762	0.0169429	4	4.67029e-13	0.00807514		#NUM!	0	#NUM!	NA		Yeast ∆Vac14	0.746599	0.0630166	35	0.0013	<0.0001		0.411716	0.06975	44	n.s.			0.189744	0.103964	17
R47W	Pred High	Pred High	47		0.0682304	0.0339877	12	8.17977e-29	0.420833		-0.275067	0.0629676	30	1.97004e-27	0.0191986	-1.54013		-0.0533808	0.0391459	4	2.26114e-12	0.265989		#NUM!	0	#NUM!	NA		Drosophila Eclosion	0.55108	0.0735626	28	0.003	0.0016		0.214124	0.0680313	41	n.s.			0.0871413	0.0683496	15
H123Q	A+P	ASD	123		0.122577	0.0451121	12	8.60218e-26	0.148181		0.158518	0.0815787	45	3.9903e-19	0.0942767	-0.456867		-0.264264	0.00600601	3	8.58219e-13	0.000516129		#NUM!	0	#NUM!	P		HEK293 pAKT/AKT	0.687541	0.0694671	36	<0.0001	<0.0001		0.198052	0.0715807	46	0.0017			-0.189332	0.0476742	20
H118P	ASD	ASD	118		0.350474	0.0521644	12	5.97047e-15	3.63777e-05		0.299534	0.179133	13	2.80012e-05	0.0738819	0.113664		0.404762	0.13815	4	4.71882e-06	0.0610069		#NUM!	0	#NUM!	NA
A151P	Pred High	Pred High	151		0.357063	0.0428631	12	1.10825e-14	2.59056e-05		0.251222	0.0306898	38	3.10041e-12	0.0198014	-0.400293		0.216418	0.134259	4	1.96957e-08	0.205367		#NUM!	0	#NUM!	NA
D326N	ASD	ASD	326		0.414925	0.0624533	12	1.96839e-12	1.02898e-06		0.0156347	0.0382029	139	3.17359e-59	0.79906	-0.319942		-0.0473373	0.0633624	4	3.45848e-12	0.509235		#NUM!	0	#NUM!	NA
L70V	A+P	ASD	70		0.648596	0.0712457	12	2.2627e-05	2.60741e-14		0.581057	0.0402773	115	3.10576e-09	5.87372e-16	0.194693		0.461342	0.0646881	4	1.05366e-05	0.00567491		#NUM!	0	#NUM!	NA
D107G	A+P	ASD	107		0.691745	0.0147206	12	0.000200641	4.74185e-16		0.606819	0.0482862	59	5.30075e-05	6.34657e-10	0.414048		0.234875	0.062725	4	1.12188e-08	0.0332411		#NUM!	0	#NUM!	NA
K402N	PHTS	PHTS	402		0.723201	0.0883485	12	0.000839253	2.19667e-17									1.02367	0.059858	4	0.825605	0.00043555		#NUM!	0	#NUM!	VUS
N12T	A+P	ASD	12		0.726773	0.036325	12	0.000979006	1.53733e-17		0.221702	0.0526509	29	6.70162e-10	0.0795592	-0.278298		0.284024	0.066945	4	5.12309e-08	0.0239812		#NUM!	0	#NUM!	P
L345V	PHTS	PHTS	345		0.733775	0.0763344	11	0.00209776	1.46069e-16		0.65884	0.0692254	13	0.0399471	7.67954e-05	0.0610141		0.845238	0.142028	4	0.178367	0.00948818		#NUM!	0	#NUM!	VUS
Y176C	A+P	ASD	176		0.798518	0.0613952	12	0.0150208	8.40308e-21		1.07395	0.0754698	56	0.430129	1.41085e-29	0.323948		0.95858	0.0524818	4	0.699111	0.000358051		#NUM!	0	#NUM!	VUS
N340D	PHTS	PHTS	340		0.798798	0.101527	12	0.0151616	8.14948e-21		0.584497	0.147774	18	0.00527883	9.2572e-05	-0.611308		0.816126	0.058549	6	0.0441179	3.41553e-05		#NUM!	0	#NUM!	VUS
N340H	PHTS	PHTS	340		0.804392	0.0864885	11	0.0237649	1.5029e-19									1.02367	0.0621537	4	0.825779	0.000487145		#NUM!	0	#NUM!	VUS
I135T	POP Ctrl	POP Ctrl	135		0.808344	0.0219707	12	0.0207021	2.85459e-21		0.61574	0.0505624	89	2.18898e-07	2.70983e-16	0.10487		0.571429	0.0847387	4	0.000295935	0.00666001		#NUM!	0	#NUM!	NA
T167N	ASD	ASD	167		0.82171	0.0473033	12	0.031384	6.44621e-22		0.4057	0.0421628	111	1.08066e-18	2.9402e-09	-0.195698		0.27027	0.0220675	4	2.45198e-08	0.00117222		#NUM!	0	#NUM!	NA
W274L	A+P	ASD	274		0.890957	0.0239033	12	0.187975	2.02166e-25		0.929381	0.0864185	51	0.453038	1.70298e-22	0.621689		0.373874	0.0473152	4	6.61542e-07	0.0042248		#NUM!	0	#NUM!	P
C211W	A+P	ASD	211		0.921761	0.0222525	12	0.344797	4.61353e-27		0.619068	0.0555593	26	0.00295172	1.5381e-06	0.231137		0.313609	0.0606328	4	1.17644e-07	0.0140239		#NUM!	0	#NUM!	P
Q396R	POP Ctrl	POP Ctrl	396		0.923373	0.100779	10	0.398178	3.9169e-23									1.28866	0.0741026	4	0.0104692	0.000414391		#NUM!	0	#NUM!	NA
M198I	POP Ctrl	POP Ctrl	198		0.936777	0.0626434	21	0.313119	2.45988e-45									0.97619	0.0629941	4	0.824826	0.00058384		#NUM!	0	#NUM!	NA
Y180H	PHTS	PHTS	180		0.943517	0.0799587	10	0.533424	4.56531e-24		0.887216	0.0698257	52	0.22098	1.81422e-21	-0.0137067		0.750391	0.0862333	5	0.0150987	0.000960288		#NUM!	0	#NUM!	VUS
N356D	PHTS	PHTS	356		0.972316	0.108667	12	0.738156	7.24476e-30									1.05325	0.0550858	4	0.619794	0.000312413		#NUM!	0	#NUM!	VUS
I400V	PHTS	PHTS	400		1.0068	0.063703	11	0.937362	1.67632e-29		0.606586	0.130817	13	0.0214883	0.000408816	-0.447761		1.0119	0.073707	4	0.912319	0.000836268		#NUM!	0	#NUM!
Y346F	Pred Low	Pred Low	346		1.05155	0.0253476	12	0.533639	1.56632e-34		0.823461	0.0971617	18	0.224455	1.71944e-08	-0.254125		0.846154	0.0658021	4	0.158286	0.001015		#NUM!	0	#NUM!	NA
T363N	POP Ctrl	POP Ctrl	363		1.05916	0.0259022	11	0.493944	2.09629e-32		0.338401	0.0377212	129	5.56902e-23	6.45787e-07	-0.67884		0.905325	0.0793135	4	0.384893	0.00144287		#NUM!	0	#NUM!	NA
P354Q	A+P	ASD	354		1.06149	0.0343713	12	0.457769	3.85762e-35		1.15558	0.107702	27	0.183713	1.27473e-22	0.155576		1.39175	0.18775	4	0.00198626	0.00507899		#NUM!	0	#NUM!	VUS
T348S	Pred Low	Pred Low	348		1.0676	0.015521	12	0.414364	1.62242e-35									0.964497	0.0678971	4	0.742035	0.000755836		#NUM!	0	#NUM!	NA
K330E	Pred High	Pred High	330		1.07494	0.0285663	12	0.365547	5.69434e-36		0.701331	0.0653475	64	0.000558914	1.14788e-15	0.311114		1.17857	0.163085	4	0.129344	0.00546375		#NUM!	0	#NUM!	NA
N356H	POP Ctrl	POP Ctrl	356		1.07963	0.0211628	12	0.336279	2.90416e-36									0.905325	0.0514714	4	0.378684	0.000400611		#NUM!	0	#NUM!	NA
N228S	PHTS	PHTS	228		1.10021	0.0116785	12	0.226279	1.47286e-37		0.409078	0.0601385	54	6.41903e-10	2.15787e-05	-0.527985		0.882883	0.042256	4	0.275883	0.000239804		#NUM!	0	#NUM!	VUS
Q298E	PHTS	PHTS	298		1.11417	0.0339501	12	0.168061	1.89577e-38		1.46149	0.106175	28	0.000157625	1.7802e-32	0.392525		0.994083	0.0398403	4	0.955735	0.000141144		#NUM!	0	#NUM!	VUS
A309S	Pred Low	Pred Low	309		1.11484	0.0362406	23	0.0553005	1.0969e-67		0.346302	0.154464	18	7.97034e-06	0.0183098	-0.679561		0.899408	0.028988	4	0.346732	7.35589e-05		#NUM!	0	#NUM!	NA
N262S	POP Ctrl	POP Ctrl	262		1.13096	0.0440218	12	0.113846	1.56074e-39		0.524452	0.0488603	82	2.77531e-10	6.45699e-12	-0.616852		0.857143	0.097202	4	0.197343	0.00307317		#NUM!	0	#NUM!	NA
S229T	PHTS	PHTS	229															1.01111	0.0379517	4	0.916948	0.00011603		#NUM!	0	#NUM!	VUS
N276S	ASD	ASD	276		-0.174753	0.0747667	12	2.69232e-44	0.0392915		0.540746	0.0551372	38	8.33397e-05	4.1261e-06	0.275711		0.252252	0.0243965	4	1.43145e-08	0.00192981		0	1	0	NA
A34D	Pred High	Pred High	34		-0.00836203	0.0720591	12	2.37763e-33	0.921409		-0.168042	0.0858256	26	3.55388e-19	0.197574	-0.695516		-0.0867902	0.0547472	8	1.01145e-17	0.15692		0	1	0	NA
R47K	Pred High	Pred High	47		0.000451493	0.0670098	12	8.21389e-33	0.99575		-0.104012	0.0463578	34	6.28427e-23	0.353425	-1.12811		-0.0818505	0.0268677	4	9.56731e-13	0.0555846		0	1	0	NA
M134T	A+P	ASD	134		0.00545087	0.0657886	12	1.65223e-32	0.948722		-0.163097	0.0370761	89	2.85463e-53	0.0322771	-0.383787		-0.177515	0.0524818	4	9.5694e-14	0.0430149		0	1	0	P
R173P	PHTS	PHTS	173		0.0221646	0.069293	12	1.67059e-31	0.793701		-0.235273	0.0330701	83	4.79343e-57	0.00255787	-0.494368		-0.270238	0.0967053	8	9.63017e-19	0.0267367		0	1	0	LP
K6I	A+P	ASD	6		0.146453	0.0362996	12	1.62103e-24	0.0840762		-0.245547	0.0413056	23	5.52672e-21	0.0640168	-0.686106		-0.0855856	0.0288429	4	8.75405e-13	0.0591961		0	1	0	NA
D22E	ASD	ASD	22		0.203508	0.0367075	12	1.33739e-21	0.0163961		0.13782	0.111338	27	1.3026e-13	0.238158	-0.564103		-0.0887574	0.0486744	4	9.48982e-13	0.165742		0	1	0	NA
K322E	Pred High	Pred High	322		0.868061	0.0461968	12	0.111175	3.11085e-24		0.200886	0.0402549	109	2.14114e-27	0.00694364	-0.227375		0.607143	0.0855709	4	0.000790349	0.00575916		0	1	0	NA
T78A	ASD	ASD	78		0.87835	0.0435343	12	0.141898	9.18104e-25		0.89773	0.108568	33	0.343385	1.63681e-16	-0.0603123		0.842342	0.0412025	4	0.144697	0.000255886		0	1	0	NA
E73K	Pred High	Pred High	73		0.890107	0.0269833	12	0.184558	2.24013e-25		1.00166	0.141034	15	0.991877	1.01364e-09	0.543829		0.647687	0.126989	4	0.0030007	0.0145751		0	1	0	NA
T202I	A+P	ASD	202		0.958463	0.0257153	11	0.631017	6.10241e-27		0.617053	0.050619	71	4.317e-06	2.49833e-13			NA	NA		#N/A	#N/A		0	1	0	P
I203V	PHTS	PHTS	203		0.997972	0.0842947	12	0.980458	2.42888e-31		1.16754	0.158449	14	0.345425	6.01976e-11	0.323994		1.0157	0.0460347	8	0.839416	9.92504e-08		0	1	0	VUS
Y65C	A+P	ASD	65		1.0539	0.0479916	12	0.515166	1.12623e-34		0.683156	0.100703	33	0.00545855	2.72517e-09	0.222978		0.676303	0.0726289	8	0.000236462	3.41643e-05		0	1	0	NA
F279L	Pred High	Pred High	279		1.0649	0.0169096	12	0.433201	2.37859e-35		0.580504	0.0503182	73	1.0585e-07	3.7067e-13	0.221808		0.833333	0.0687322	4	0.127744	0.0012077		0	1	0	NA
N117S	PHTS	PHTS	117		1.11962	0.0452032	12	0.148653	8.45402e-39		1.35369	0.15079	14	0.0327291	4.62394e-16	0.484126		0.821429	0.0357143	4	0.0992783	0.000180028		0	1	0	VUS
L295V	Pred Low	Pred Low	295		1.20779	0.0319619	12	0.0121439	1.12486e-44		0.462885	0.129263	11	0.00315941	0.0111372	-0.5703		0.987671	0.0451806	8	0.873369	1.05804e-07		0	1	0	NA
Y155N	PHTS	PHTS	155					#N/A	#N/A					#N/A	#N/A			-0.0555556	0.0143444	4	1.84885e-12	0.0304663		0	1	0	NA
P38H	A+P	ASD	38		-0.257287	0.0529721	12	2.91089e-50	0.0024186		-0.13787	0.0382301	73	8.04385e-43	0.0979733	-0.851157		-0.378378	0.0220675	4	5.13254e-16	0.000432173		0.30103	2	-0.30103	NA
T131I	ASD	ASD	131		-0.0367709	0.0677715	12	4.09234e-35	0.664407		0.108718	0.066882	69	7.37761e-28	0.185434	-0.711795		-0.306306	0.00735583	4	2.75572e-15	3.04787e-05		0.30103	2	-0.30103	P
A121E	Pred High	Pred High	121		0.00355599	0.0618119	12	1.2682e-32	0.966534		-0.175509	0.0647432	42	1.08595e-31	0.0809427	-0.359244		0.0355872	0.0378855	4	2.65543e-11	0.416855		0.30103	2	-0.30103	NA
D107V	A+P	ASD	107		0.0305436	0.05419	12	5.25825e-31	0.718573		-0.0895244	0.0731234	43	2.10301e-28	0.36535	-0.2378		-0.248521	0.0497417	4	1.52661e-14	0.0154243		0.30103	2	-0.30103	P
C124R	ASD	ASD	124		0.110268	0.0729457	12	1.83919e-26	0.193321		-0.195744	0.0694489	22	2.63073e-17	0.165418	-0.511129		-0.236686	0.0334725	4	1.75839e-14	0.00581565		0.30103	2	-0.30103	P
F56C	POP Ctrl	POP Ctrl	56		0.35543	0.035461	12	9.51298e-15	2.81938e-05									0.261905	0.0740268	4	2.85377e-08	0.0384194		0.30103	2	-0.30103	NA
V255A	ASD	ASD	255		0.549203	0.0664212	23	6.8304e-14	2.68355e-18		0.315059	0.0520293	106	3.48456e-20	2.82215e-05	0.0143595		-0.0495495	0.0185725	4	2.21207e-12	0.0758265		0.30103	2	-0.30103	NA
E256K	Pred High	Pred High	256		0.967802	0.0520078	12	0.697419	1.3059e-29		0.338865	0.211466	11	2.68188e-05	0.0318477	-0.0154825		1.20238	0.0527942	4	0.0643945	0.000185394		0.30103	2	-0.30103	NA
K342N	PHTS	PHTS	342		0.991616	0.102558	11	0.922774	1.09904e-28		0.650821	0.110973	18	0.0123071	3.38812e-06	-0.0129723		0.87574	0.0814192	4	0.25628	0.0017186		0.30103	2	-0.30103
P357S	Pred Low	Pred Low	357		1.00846	0.0569924	23	0.887627	3.44604e-56		0.62987	0.1041	22	0.00660214	4.20823e-06	-0.318406		1.05917	0.0590729	4	0.582211	0.000378351		0.30103	2	-0.30103	NA
A126P	PHTS	PHTS	126		-0.148728	0.0544269	12	1.73263e-42	0.0793738		-0.150267	0.0536157	36	1.0632e-22	0.200159	-0.523761		-0.30696	0.0851477	7	8.97939e-19	0.0112981		0.477121	3	-0.477121	NA
Q171E	A+P	ASD	171		0.0488923	0.0631365	12	6.27796e-30	0.564046		-0.33426	0.0842153	25	2.69734e-26	0.00797611	-0.81503		-0.0769231	0.0414201	4	1.21673e-12	0.160284		0.477121	3	-0.477121	NA
K6E	A+P	ASD	6		0.149964	0.0509627	12	2.48095e-24	0.0769093		-0.103639	0.0478463	51	1.34017e-31	0.273638	-1.33441		0.0473373	0.0255651	4	3.42568e-11	0.161162		0.477121	3	-0.477121	NA
A121P	Pred High	Pred High	121		0.450976	0.060591	12	3.94065e-11	1.10424e-07		0.619369	0.107549	15	0.0140123	6.77137e-05	0.436237		0.132859	0.0288625	3	1.48955e-08	0.0440958		0.477121	3	-0.477121	NA
D268E	POP Ctrl	POP Ctrl	268		1.03776	0.0482337	23	0.52842	2.9198e-59		0.7656	0.091332	35	0.0306245	2.42552e-12	-0.311323		0.815315	0.065535	4	0.0920374	0.00111919		0.477121	3	-0.477121	NA
V133I	Pred High	Pred High	133					#N/A	#N/A									0.505556	0.0292217	4	3.26299e-05	0.000420807		0.477121	3	-0.477121	NA
Y68N	A+P	ASD	68		-0.20619	0.0606685	12	1.5804e-46	0.0150336		0.0531754	0.0908507	34	1.4302e-49	0.118172	-0.166983		-0.305733	0.0977985	6	2.02048e-17	0.0260703		0.60206	4	-0.60206	VUS
D92N	ASD	ASD	92		0.0862988	0.0631857	12	8.62391e-28	0.308624		-0.120767	0.0416173	52	1.66417e-31	0.209857	-0.610278		0.0585586	0.12513	4	1.91286e-10	0.671699		0.60206	4	-0.60206	NA
G44D	A+P	ASD	44		0.163274	0.0367019	12	1.22705e-23	0.0541276		-0.146363	0.0428716	26	3.11444e-16	0.295243	-0.979696		1.73472e-18	0.0322425	4	9.37612e-12	1		0.60206	4	-0.60206	P
R15S	A+P	ASD	15		0.42321	0.0695625	22	8.66434e-21	3.97231e-11		-0.0660182	0.0319535	60	1.07979e-33	0.455734	-1.06569		-0.164091	0.0586067	7	1.188e-17	0.0311696		0.60206	4	-0.60206	LP
A79T	PHTS	PHTS	79		1.01207	0.0774876	12	0.884117	3.63369e-32									0.840237	0.0533639	4	0.14118	0.00055685		0.60206	4	-0.60206	LB
A126D	Pred High	Pred High	126		-0.0167002	0.0488431	12	7.29266e-34	0.843798		0.042114	0.0795181	23	1.1889e-14	0.735246	-0.771139		-0.330961	0.0490966	4	2.00281e-15	0.00666677		0.69897	5	-0.69897	NA
F241S	A+P	ASD	241		0.166413	0.0513597	12	1.78294e-23	0.0496674		-0.0292859	0.0675811	20	4.40819e-14	0.830102	-0.243272		-0.108108	0.0265218	4	4.71672e-13	0.0266557		0.69897	5	-0.69897	LP
R14G	A+P	ASD	14		0.186179	0.0575972	12	1.81986e-22	0.0281079		-0.170329	0.0785051	48	1.12974e-33	0.0790506	-1.1511		1.31839e-16	0.0421187	4	1.01144e-11	1		0.69897	5	-0.69897	P
H93Q	Pred High	Pred High	93		0.539846	0.0984174	12	2.97709e-08	2.17343e-10		0.0828878	0.0627179	87	3.6649e-32	0.289714	-1.03777		-0.472337	0.107171	8	1.05401e-20	0.00312895		0.69897	5	-0.69897	NA
G36E	Pred High	Pred High	36		-0.187521	0.0581263	24	1.18028e-85	0.00226159		-0.11114	0.0383412	112	2.00092e-63	0.0952576	-0.821983		0.0782918	0.0355872	4	8.83161e-11	0.115172		0.778151	6	-0.778151	VUS
M134I	ASD	ASD	134		0.232714	0.0527225	12	3.52547e-20	0.00606942		0.0357548	0.0745512	39	1.34798e-18	0.744421	-0.378038		-0.242604	0.0606328	4	2.02974e-14	0.0279867		0.778151	6	-0.778151	LP
D252G	A+P	ASD	252		0.345937	0.0535404	12	3.88599e-15	4.58096e-05		0.411948	0.0469554	97	2.895e-17	5.26056e-09	0.0734864		-0.224852	0.0686663	4	3.56125e-14	0.0466163		0.778151	6	-0.778151	P
Y155H	PHTS	PHTS	155					#N/A	#N/A					#N/A	#N/A			-0.0722222	0.0876652	4	2.57319e-12	0.470419		0.778151	6	-0.778151	P
I135V	PHTS	PHTS	135		0.874204	0.0397386	12	0.128813	1.50361e-24									0.884127	0.0626963	8	0.150753	2.13848e-06		0.845098	7	-0.845098	P/LP
G127R	P+C	Somatic Cancer	127		0.0496693	0.0499724	12	6.96656e-30	0.557869		-0.145727	0.0529886	26	1.45524e-18	0.263289	-0.446932		-0.106762	0.0123278	4	4.60114e-13	0.00323904		0.90309	8	-0.90309	LP
Y27C	A+P	ASD	27		0.143981	0.0568946	12	1.20019e-24	0.0894393		-0.189036	0.0414279	39	1.30097e-31	0.0636451	-0.420932		-0.0650888	0.104685	4	4.31438e-12	0.578151		0.90309	8	-0.90309	LP
H93Y	APC	ASD	93		0.913278	0.0267233	12	0.295033	1.32191e-26		-0.096113	0.0531049	54	4.07285e-28	0.336202	-1.581		-0.174403	0.0736614	8	2.31919e-18	0.0497795		0.954243	9	-0.954243	NA
G129E	APC/Biochem	Biochem	129		-0.213707	0.0672169	12	4.54663e-47	0.0117313		-0.167143	0.043905	81	1.66528e-45	0.043204	-0.610944		-0.450974	0.0531075	8	1.68713e-22	6.21602e-05		1	10	-1	P
H123Y	P+C	Somatic Cancer	123		-0.0234441	0.082798	12	2.78614e-34	0.782084		0.117181	0.072511	38	6.84666e-13	0.339996	-0.56714		-0.353733	0.0746695	7	1.24744e-19	0.00320026		1.04139	11	-1.04139	P/LP
H93R	APC	ASD	93		1.08501	0.0394654	23	0.155927	2.28697e-64		-0.0194671	0.0674636	40	5.16041e-23	0.850792	-0.420429		-0.0473373	0.0555079	4	3.13875e-12	0.456444		1.04139	11	-1.04139	LP
I101T	A+C	ASD	101		0.22827	0.0407661	12	2.15857e-20	0.00710952		0.378927	0.0388537	33	5.34443e-08	0.000959194	0.081025		0.130631	0.0185725	4	3.69855e-10	0.00590494		1.11394	13	-1.11394	NA
P246L	APC	ASD	246		0.834561	0.037665	12	0.045809	1.50928e-22		0.456582	0.0506311	46	7.70856e-08	7.29774e-06	0.234896		0.0806643	0.00474496	3	3.7532e-09	0.00344235		1.11394	13	-1.11394	P
M35V	APC	ASD	35															-0.547619	0.136775	4	9.22122e-17	0.0279392		1.14613	14	-1.14613	LP
Y155C	P+C	Somatic Cancer	155					#N/A	#N/A					#N/A	#N/A			-0.0944444	0.0650261	4	9.93543e-13	0.242323		1.17609	15	-1.17609	LP
C124S	Cancer/Biochem	Biochem	124		0.0390364	0.0504574	24	6.58871e-58	0.524699		-0.0662952	0.0181572	464	1.44287e-154	0.106828	-0.478296		-0.586862	0.0603978	11	9.47116e-27	2.06745e-06		1.20412	16	-1.20412	NA
R130P	P+C	Somatic Cancer	130															-0.527778	0.0944444	4	4.6959e-17	0.0113166		1.20412	16	-1.20412	P
G129R	APC	ASD	129		-0.0980468	0.0741877	12	4.55927e-39	0.247402		-0.0600758	0.102528	41	1.41152e-28	0.531766	-0.433153		-0.378698	0.04428	4	6.08425e-16	0.00335923		1.23045	17	-1.23045	P
G132D	APC	ASD	132		-0.0788305	0.05962	12	8.32136e-38	0.352361									-0.0828402	0.035503	4	9.87496e-13	0.101838		1.32222	21	-1.32222	LP
Y68H	APC	ASD	68		0.0488794	0.0475242	12	6.2671e-30	0.564149		0.0661825	0.0912543	40	1.11988e-31	0.0892134	-0.163887		-0.0945946	0.0340083	4	7.11701e-13	0.0689035		1.34242	22	-1.34242	P
R130L	APC	ASD	130		-0.255608	0.0663718	12	3.87998e-50	0.00258185		0.266967	0.0538072	103	2.84605e-24	0.000244617	-0.767998		-0.189189	0.0371451	4	6.07086e-14	0.0146311		1.43136	27	-1.43136	P
R335X	APC	ASD			-0.150594	0.135144	12	1.28879e-42	0.0756778		0.316259	0.140072	37	4.574e-10	0.00409379	0.0902971		-0.0414201	0.0202109	4	2.78399e-12	0.132842		1.63347	43	-1.63347	P
R173H	APC	ASD	173		0.775796	0.0305504	12	0.00681368	9.73517e-20		0.620304	0.100621	19	0.0130433	5.36013e-05	0.391297		0.0436961	0.0697478	6	1.60898e-13	0.558483		1.77815	60	-1.77815	P
R130X	APC	ASD			-0.108325	0.0532915	12	9.46705e-40	0.201282									-0.100592	0.0262409	4	5.75774e-13	0.0312886		2.20683	161	-2.20683	P
R130Q	APC	ASD	130		0.0357224	0.0605147	12	1.06338e-30	0.673415		-0.232938	0.0383677	28	1.31779e-18	0.0943443	-0.973902		-0.199288	0.0333837	4	4.54509e-14	0.0094061		2.31175	205	-2.31175	P
C124S-4A	Biochem	Biochem			-0.227811	0.0944727	12	4.31161e-48	0.00722559		0.00355743	0.0646685	74	9.50728e-37	0.964214	-0.217596		-0.568047	0.0961425	4	2.03763e-17	0.00968268		#VALUE!	NA	#VALUE!	NAPP
Control	Control	Control			0	0.0128216	236	#N/A	#N/A		0	0.0185932	599	4.16372e-159	#N/A	#VALUE!		NA	NA	NA	#N/A	#N/A		#VALUE!	NA	#VALUE!	NA
Y138L	Biochem	Biochem	138		0.68217	0.0426422	12	0.000126368	1.17792e-15		0.44258	0.0373603	76	5.45886e-13	1.51202e-08	0.111794		0.0219359	0.119813	8	6.96294e-14	0.859922		#VALUE!	NA	#VALUE!	NA
WT	WT	Control			1	0.00475114	1931	NA	0		1	0.0203678	740	NA	4.16372e-159	0		1	0.0337929	38	0	2.33981e-27		#VALUE!	NA	#VALUE!	NA
4A	Biochem	Biochem			1.01973	0.0543026	22	0.74726	3.07669e-55					#N/A	#N/A			1.98733	0.219355	11	1.30427e-09	3.89831e-06		#VALUE!	NA	#VALUE!	NAPP

## Sheet: Figure 8
FIGURE 8A
Variant	HEK pAKT/AKT	Fly Eclosion	Yeast VAC14	Worm Chemotaxis	Rat Axon	Rat Soma	Rat PSD95	Rat TDL	HEK Stability	Yeast Abundance	Avg	AvgHR	AvgStab	AvgTotal	Median	BinaryOrder		FIG4	VAC7	VAM3	VAM7	YPT7	VPS30	VPS38
C124S	1	1	2	2	2	1	2	2	3	4	1	2.33333	3.5	2	2	1		2	2	1	1	1	1	1
A34P	1	1	2	NA	NA		NA	NA	3	3	1	3	3	2	2	7		2	2	2	2	2	1	2
C124R	1	1	2	NA	NA		NA	NA	3	3	1	3	3	2	2	8		3	4	4	2
M134T	1	1	2	NA	NA		NA	NA	3	3	1	3	3	2	2	14		2	2	2	2	2		2
R173P	1	1	2	NA	NA		NA	NA	3	3	1	3	3	2	2	16		2	2	2	2
Y68N	1	1	1	NA	NA		NA	NA	3	3	1	3	3	2	2	19		2	1	1	2	2	1	1
R130X	1		2	NA	NA		NA	NA	3		1	3	3	2	2	33		2	2	2	2	2		2
Y155N	1			NA	NA		NA	NA	3		1	3	3	2	2	57
R130P	1			NA	NA		NA	NA	3		1	3	3	2	2	59
P38H	1	1	1	2	2		2	2	3	4	1	2.6	3.5	2.14286	2.14286	4		1	1	1	2	1	1	1
D107V	1	2	2	NA	NA		NA	NA	3	3	1.5	3	3	2.25	2.25	9		1	1	1	2	1	1	1
F241S	1	2	3	NA	NA		NA	NA	3	3	1.5	3	3	2.25	2.25	11		2	1	2	2	2	2	1
G127R	1	2	2	NA	NA		NA	NA	3	3	1.5	3	3	2.25	2.25	12		2	1	2	2	2		2
A126P	1	1	2	NA	NA		NA	NA	3	4	1	3.5	3.5	2.25	2.25	26		2	1	2	2	2	2	1
G129E	1	1	1	NA	NA		NA	NA	3	4	1	3.5	3.5	2.25	2.25	29		1	1	1	1	2	1	1
G129R	1	2	2	NA	NA		NA	NA	3	3	1.5	3	3	2.25	2.25	30		1	1	1	1	1	1	1
G36E	2	1	1	NA	NA		NA	NA	3	3	1.5	3	3	2.25	2.25	31		2	3	2	2	2
R130Q	1	1	2	NA	NA		NA	NA	3	4	1	3.5	3.5	2.25	2.25	46		2	2	2	2	2		2
K6I	2	1	2	2	2		2	2	3	4	1.5	2.6	3.5	2.28571	2.28571	3		2	2	2	2			2
M35V	1			NA	NA		NA	NA	3	3	1	3	3	2.33333	2.33333	58
D326N	2	2	3	2	2	2	2	2	3	4	2	2.5	3.5	2.375	2.375	2		3	2	3	2		2	2
G132D	2		2	2	4	1	2	2	3	3	2	2.5	3	2.42857	2.42857	38		2	1	2	2	2		2
D252G	1	3	3	NA	NA		NA	NA	3	3	2	3	3	2.5	2.5	10		2	2	2	2	2	1	1
H118P	2	2	3	NA	NA		NA	NA	3	3	2	3	3	2.5	2.5	13		2	1	1	2	1	1	1
Y68H	2	2	2	NA	NA		NA	NA	3	3	2	3	3	2.5	2.5	18		2	1	2	2	2	2	2
T131I	1	2	2	2	4	2	2	2	3	4	1.5	2.83333	3.5	2.5	2.5	23		2	1	2	2	2	2	2
A121E	2	1	2	NA	NA		NA	NA	3	4	1.5	3.5	3.5	2.5	2.5	25		2	2	2	3	2		2
C124S-4A	1	2	1	NA	NA		NA	NA	3	4	1.5	3.5	3.5	2.5	2.5	27		1	1	1	1	1	1	1
M134I	1	2	3	NA	NA		NA	NA	3	4	1.5	3.5	3.5	2.5	2.5	32		2	1	2	2	2	2	1
Y27C	2	1	2	NA	NA		NA	NA	3	4	1.5	3.5	3.5	2.5	2.5	36		2	2	2	2	2		2
A126D	1	2	2	NA	NA		NA	NA	3	4	1.5	3.5	3.5	2.5	2.5	40		2	1	2	2	2		2
A151P	2	2	3	NA	NA		NA	NA	3	3	2	3	3	2.5	2.5	41		2	1	2	2	2
H123Y	1	2	2	NA	NA		NA	NA	3	4	1.5	3.5	3.5	2.5	2.5	44		1	1	1	1	1	1	1
Y155C	2			NA	NA		NA	NA	3		2	3	3	2.5	2.5	55
Y155H	2			NA	NA		NA	NA	3		2	3	3	2.5	2.5	56
I101T	3	3	3	2	4	1	2	2	3	3	3	2.5	3	2.625	2.625	5		1	1	1	2	1	1	1
R335X	2	3	2	NA	NA		NA	NA	3		2.5	3	3	2.66667	2.66667	34		1	3	1	2	2		1
G44D	2	2	2	2	2		4	2	3	4	2	3	3.5	2.71429	2.71429	20		2	1	2	2	2	2	2
V255A	2	3	3	NA	NA		NA	NA	3	3	2.5	3	3	2.75	2.75	17		3	4	4	4	4	4
R130L	1	3	1	2	2	2	2	4	4	4	2	3	4	2.75	2.75	22		1	1	1	2	1	1	1
D92N	2	1	2	2	4	2	4	2	3	4	1.5	3.16667	3.5	2.75	2.75	37		2	3	1	1	4	2	4
A34D	2	2	2	NA	NA		NA	NA	3	4	2	3.5	3.5	2.75	2.75	42		2	1	2	2	2	1	2
D22E	2	2	3	NA	NA		NA	NA	3	4	2	3.5	3.5	2.75	2.75	43		1	1	1	1	1	1	1
R14G	2	1	3	NA	NA		NA	NA	4	4	1.5	4	4	2.75	2.75	47		2	1	2	2	2	1	2
R15S	1	2	3	NA	NA		NA	NA	4	4	1.5	4	4	2.75	2.75	48		3	3	2	3	4	4	2
R173H	2	3	3	NA	NA		NA	NA	3	3	2.5	3	3	2.75	2.75	54		3	2	4	3	4
Q171E	2	1	2	2	4		2	4	3	4	1.5	3.4	3.5	2.85714	2.85714	6		2	1	2	2	2	2	2
K6E	2	1	2	2	4		2	2	5	4	1.5	3.4	4.5	2.85714	2.85714	21		2	2	2	2	2		2
T167N	3	3	3	3	4	2	2	2	3	4	3	2.83333	3.5	2.875	2.875	24		3	3	4	4
H93R	2	2	4	2	4	2	2	4	3	4	2	3.16667	3.5	2.875	2.875	39		5	5	4	5	5	5	5
N276S	3	3	1	NA	NA		NA	NA	3	3	3	3	3	3	3	15		1	1	1	1	1	1	1
Y138L	2	3	3	NA	NA		NA	NA	3	4	2.5	3.5	3.5	3	3	35		3	2	2	2	1	1	1
N12T	3	2	3	NA	NA		NA	NA	3	4	2.5	3.5	3.5	3	3	45		3	2	4	3
R47K	2	2	2	NA	NA		NA	NA	4	4	2	4	4	3	3	49		2	1	2	2	2	2	2
R47W	2	1	2	NA	NA		NA	NA	5	4	1.5	4.5	4.5	3	3	50		2	2	2	2	2		2
A121P	3	3	3	NA	NA		NA	NA	3	3	3	3	3	3	3	51		3	2	3	3
D107G	3	3	3	NA	NA		NA	NA	3	3	3	3	3	3	3	52		3	2	2	3	4
P246L	3	3	3	NA	NA		NA	NA	3	3	3	3	3	3	3	53		3	2	4	3
H93Q	1	2	3	NA	NA		NA	NA	5	4	1.5	4.5	4.5	3	3	60		4	4	2	3	2	1	2
H93Y	1	2	4	NA	NA		NA	NA	5	4	1.5	4.5	4.5	3	3	61		3	3	4	3		2	2
K322E	3	2	4	NA	NA		NA	NA	3	4	2.5	3.5	3.5	3	3	67		4	3	4	4		2
V133I	3			NA	NA		NA	NA	3		3	3	3	3	3	80		3	3	2	1	2	1	2
E157G	3	3	2	NA	NA		NA	NA	3	3	3	3	3	3	3	82		4	5	4	2	4	5	2
T202I		3	4	NA	NA		NA	NA		3	3	3	3	3	3	87		3	3	4	4	4
H123Q	1	2	2	2	4	4	4	4	3	4	1.5	3.83333	3.5	3.25	3.25	64		1	2	2	2	2		2
C211W	3	3	4	NA	NA		NA	NA	3	4	3	3.5	3.5	3.25	3.25	65		3	3	4	4	4
E256K	4	2	4	NA	NA		NA	NA	3	4	3	3.5	3.5	3.25	3.25	66		4	4	4	4		2
L70V	3	3	3	NA	NA		NA	NA	3	4	3	3.5	3.5	3.25	3.25	68		3	2	2	4	2	1	2
W274L	3	4	4	NA	NA		NA	NA	3	3	3.5	3	3	3.25	3.25	70		4	4	4	4	2	2	2
Y65C	3	3	4	NA	NA		NA	NA	3	4	3	3.5	3.5	3.25	3.25	85		4	4	4	4		4
Y176C	4	4	3	3	4	2	2	4	3	3	4	3	3	3.25	3.25	86		3	4	2	2	2	1	1
I135T	3	3	3	NA	NA		NA	NA	3	4	3	3.5	3.5	3.25	3.25	89		3	3	4	4
Y180H	3	4	4	NA	NA		NA	NA	3	3	3.5	3	3	3.25	3.25	101		3	4	4	4	4	5	5
F56C	3		3	NA	NA		NA	NA	3	4	3	3.5	3.5	3.33333	3.33333	28		2	2	2	2	2	1	1
A79T	4		4	4	5		2	1	4	4	4	3.2	4	3.33333	3.33333	81		4	4	4	4	4	4	4
F279I	4	4	2	NA	NA		NA	NA	3	3	4	3	3	3.5	3.5	63		3	3	3	3	2	4	4
A309S	4	2	4	NA	NA		NA	NA	4	4	3	4	4	3.5	3.5	72		4	4	4	4	5	5	5
N228S	4	3	4	NA	NA		NA	NA	3	4	3.5	3.5	3.5	3.5	3.5	76		4	4	4	4	4
E73K	3	4	4	NA	NA		NA	NA	3	4	3.5	3.5	3.5	3.5	3.5	83		3	3	2	3
K330E	4	3	4	NA	NA		NA	NA	3	4	3.5	3.5	3.5	3.5	3.5	84		4	4	4	4	4
L345V	4	3	3	NA	NA		NA	NA	3	4	3.5	3.5	3.5	3.5	3.5	92		3	4	4	4			4
I135V	4		4	NA	NA		NA	NA	3	4	4	3.5	3.5	3.66667	3.66667	62		3	3	2	2	2	1	1
F279L	4		4	NA	NA		NA	NA	3	4	4	3.5	3.5	3.66667	3.66667	73		4	4	4	4	4		4
T348S	4		4	NA	NA		NA	NA	3	4	4	3.5	3.5	3.66667	3.66667	88		4	4	4	4	4
L295V	4	3	5	NA	NA		NA	NA	4	4	3.5	4	4	3.75	3.75	74		5	5	4	5	4
T363N	4	3	4	NA	NA		NA	NA	4	4	3.5	4	4	3.75	3.75	78		4	4	3	4	4		4
I203V	4	4	4	NA	NA		NA	NA	3	4	4	3.5	3.5	3.75	3.75	90		4	4	4	4	4		4
K402N	4	4	3	NA	NA		NA	NA	4	3	4	3.5	3.5	3.75	3.75	91		3	3	4	4	4		4
N117S	4	4	4	NA	NA		NA	NA	3	4	4	3.5	3.5	3.75	3.75	93		4	4	4	4	4
P357S	4	3	4	NA	NA		NA	NA	4	4	3.5	4	4	3.75	3.75	98		4	4	4	4		4
4A	5		4	NA	NA		NA	NA	3	4	5	3.5	3.5	4	4	71		5	5	4	5	5	4	4
M198I	4		4	NA	NA		NA	NA	4	4	4	4	4	4	4	75		4	4	4	4	4	4	4
N262S	4	3	4	NA	NA		NA	NA	5	4	3.5	4.5	4.5	4	4	77		5	5	4	4	4		5
S229T	4			NA	NA		NA	NA	4		4	4	4	4	4	79
N340D	3		3	NA	NA		NA	NA	5	4	3	4.5	4.5	4	4	94		4	4	4	4		4
N340H	4		3	NA	NA		NA	NA	4	4	4	4	4	4	4	95		3	3	4	4	4		4
N356H	4		4	NA	NA		NA	NA	4	4	4	4	4	4	4	97		4	4	4	4	4		4
T78A	4	4	4	NA	NA		NA	NA	4	4	4	4	4	4	4	100		4	4	2	3	2	1	1
D268E	4	3	4	3	4		4	4	5	4	3.5	4.2	4.5	4	4	103		4	4	4	4	4	4	4
P354Q	5	4	4	4	4	4	4	4	4	4	4.5	4	4	4.125	4.125	104		4	4	4	4	4		4
N356D	4	5	4	NA	NA		NA	NA	4	4	4.5	4	4	4.25	4.25	96		4	4	4	4	4	4	4
Q298E	4	5	4	NA	NA		NA	NA	5	3	4.5	4	4	4.25	4.25	99		4	4	4	4	4		4
Y346F	4	4	4	NA	NA		NA	NA	5	4	4	4.5	4.5	4.25	4.25	102		4	4	4	4	4		4
Q396R	5		4	NA	NA		NA	NA	4		5	4	4	4.5	4.5	69		3	3	4	4		2

## Sheet: Supp. Figure 1
					SUPPLEMENTAL FIGURE 1
Variant	Subclasses	CondensedClass	AA		VAC7	VAC7 SEM	VAC7 N	p-value WT	p-value Null	VAC7 Residual		FIG4	FIG4 SEM	FIG4 N	p-value WT	p-value Null	FIG4 Residual		VAM3	VAM3SEM	VAM3 N	p-value WT	p-value Null	VAM3 Residual		VAM7	VAM7 SEM	VAM7 N	p-value WT	p-value Null	Vam7 Residual		YPT7	YPT7 SEM	YPT7 N	p-value WT	p-value Null	YPT7 Residual		VPS30	VPS30 SEM	VPS30 N	p-value WT	p-value Null	VPS30 Residual		VPS38	VPS38 SEM	VPS38 N
P38H	A+P	ASD	38		-0.430073	0.160139	12	4.92517e-26	0.00172905	-1.26931		-0.462353	0.0930466	12	7.33115e-46	7.83694e-06	-1.30159		-0.853388	0.186381	12	2.55307e-15	0.000352846	-1.69262		-0.344625	0.110102	12	2.71734e-13	0.0659829	-1.18386		-0.952582	0.369454	12	2.72741e-08	0.00795613	-1.79182		-4.51256	0.618206	12	1.03758e-12	1.15105e-08	-5.3518		-3.84075	0.402797	12
R130L	APC	ASD	130		-0.433125	0.161405	12	3.8961e-26	0.00160277	-1.17687		-0.386725	0.132887	12	1.41446e-41	0.000183485	-1.13047		-0.733823	0.22501	12	1.29549e-13	0.00211562	-1.47757		-0.307009	0.187296	12	1.19982e-12	0.101426	-1.05075		-0.899636	0.446138	12	6.36748e-08	0.0121904	-1.64338		-4.24862	1.26202	12	1.13616e-11	7.64123e-08	-4.99236		-2.70642	0.462681	12
C124S-4A	Biochem	Biochem			-0.741728	0.131143	12	2.10743e-37	6.94539e-08	-1.67793		-0.401709	0.0890007	12	2.07386e-42	0.000102228	-1.33791		-1.84979	0.247227	12	1.7387e-33	1.28376e-14	-2.78599		-1.29812	0.157336	12	4.12705e-35	5.40885e-12	-2.23432		-1.87052	0.419742	12	3.77545e-16	1.96933e-07	-2.80672		-7.53533	0.981101	12	7.34522e-28	2.95661e-21	-8.47153		-5.31545	0.674214	12
G129E	APC/Biochem	Biochem	129		-0.660947	0.183415	12	2.86236e-34	1.52185e-06	-1.65886		-0.430554	0.156986	12	4.90172e-44	3.13691e-05	-1.42847		-1.00529	0.329528	12	1.23115e-17	2.58922e-05	-2.0032		-0.651426	0.211475	12	3.53335e-19	0.000516131	-1.64934		-0.563709	0.502277	12	8.37064e-06	0.11615	-1.56162		-5.44703	1.14715	12	9.1877e-17	6.13827e-12	-6.44495		-3.98894	0.483166	12
Y68N	A+P	ASD	68		-0.33415	0.0601205	12	6.19714e-23	0.0148755	-0.52336		-0.166773	0.0579769	12	3.13548e-30	0.106308	-0.355984		-0.469508	0.0926679	12	3.22499e-10	0.0491143	-0.545194		-0.202091	0.0579052	12	6.14551e-11	0.280865	-0.391301		-0.565775	0.135489	12	8.14471e-06	0.114819	-0.754986		-3.58516	0.41865	12	2.88899e-09	5.61211e-06	-3.77437		-2.68827	0.233271	12
E157G	A+P	ASD	157		1.38789	0.468209	7	0.0269551	8.56381e-15	0.951153		0.904527	0.578935	8	0.439154	7.21384e-13	0.467787		0.526887	1.39888	8	0.0969982	0.0690727	0.0901472		-0.0108727	0.576219	11	1.33464e-07	0.955609	-0.447613		1.08786	1.12677	12	0.801998	0.00244364	0.651115		6.29577	2.86665	11	5.37706e-11	2.6409e-14	5.85903		-0.189943	1.99062	12
G36E	Pred High	Pred High	36		0.256698	0.12893	24	6.54815e-15	0.0097564	0.245382		0.121855	0.0896624	24	7.43824e-34	0.103166	0.11054		-0.0102517	0.20277	23	2.19713e-09	0.953585	-0.0215674		0.0999691	0.197272	22	3.46722e-11	0.478686	0.0886534		0.0399641	0.463449	22	0.000214143	0.882433	0.0286484		0.72159	0.50791	24	0.608751	0.205661	0.710274		0.378623	0.413942	24
N276S	ASD	ASD	276		-0.546687	0.137867	12	4.65032e-30	6.88529e-05	-0.587629		-0.355919	0.0768711	12	6.93257e-40	0.000574258	-0.396861		-0.948425	0.164537	12	9.48698e-17	7.19537e-05	-0.989367		-0.620065	0.148096	12	1.5867e-18	0.000948207	-0.661007		-1.37534	0.352475	12	1.45073e-11	0.000128561	-1.41629		-5.46566	0.749004	12	7.52591e-17	5.21293e-12	-5.50661		-3.129	0.44301	12
R335X	APC	ASD			0.315116	0.401142	12	3.38425e-07	0.0216282	#VALUE!		-0.547532	0.201172	11	5.42502e-47	3.87442e-07	#VALUE!		-0.663306	0.713901	10	8.26514e-11	0.0108549	#VALUE!		-0.381281	0.590936	9	7.52752e-11	0.0763611	#VALUE!		-0.678264	0.846946	12	1.7476e-06	0.0587258	#VALUE!		0.7062	1.89292	11	0.714493	0.389755	#VALUE!		-1.71396	2.1813	12
A126P	PHTS	PHTS	126		-0.288741	0.137351	12	1.55632e-21	0.0353108	-1.00268		-0.156199	0.110716	12	9.96758e-30	0.130366	-0.870134		-0.264088	0.171789	12	6.14966e-08	0.268278	-0.978024		0.156513	0.136629	12	4.24059e-06	0.403599	-0.557423		-0.133169	0.264611	12	0.0012318	0.71046	-0.847105		-1.35132	0.557459	12	0.00225441	0.0863354	-2.06526		-1.28446	0.575019	12
R130X	APC	ASD			-0.188739	0.143819	12	1.31817e-18	0.168765	#VALUE!		-0.15024	0.106668	12	1.90481e-29	0.145675	#VALUE!		0.0948461	0.148861	12	0.000103284	0.690902	#VALUE!		0.191611	0.12483	12	1.04031e-05	0.306558	#VALUE!		0.0765601	0.178033	12	0.0084349	0.830992	#VALUE!		0.706929	0.420959	12	0.703103	0.369484	#VALUE!		-0.155118	0.408063	12
G129R	APC	ASD	129		-0.64667	0.132255	12	9.93312e-34	2.53893e-06	-1.26621		-0.216498	0.109158	12	1.20348e-32	0.0360671	-0.83604		-0.730683	0.193858	12	1.43155e-13	0.00221058	-1.35023		-0.805222	0.182846	12	1.53058e-22	1.7928e-05	-1.42476		-0.811712	0.43108	12	2.48217e-07	0.0237073	-1.43125		-4.14174	0.702264	12	2.90424e-11	1.59647e-07	-4.76128		-2.52457	0.504394	12
G132D	APC	ASD	132		-0.302682	0.127815	12	5.84709e-22	0.0273629	-1.01809		-0.135973	0.0765926	12	8.87223e-29	0.187886	-0.851377		0.0637555	0.189324	12	5.92768e-05	0.789246	-0.651649		-0.0486995	0.154973	12	1.11979e-08	0.794945	-0.764104		0.0579071	0.247905	12	0.00720347	0.871755	-0.657498		0.0245891	0.647668	12	0.204695	0.975095	-0.690816		-0.13652	0.405444	12
F279I	Pred High	Pred High	279		0.324326	0.137644	24	1.32295e-12	0.00109924	0.311892		0.231614	0.120234	24	1.7582e-26	0.00196512	0.21918		0.514698	0.312415	23	0.00395008	0.00350395	0.502264		0.360046	0.175527	24	8.24581e-07	0.00797795	0.347612		-0.160249	0.232814	22	7.77733e-06	0.553195	-0.172683		1.815	0.604215	24	0.134129	0.0014725	1.80257		1.50633	0.387356	24
T131I	ASD	ASD	131		-0.298898	0.128925	12	7.63408e-22	0.0293507	-1.2312		-0.112607	0.124199	12	1.06242e-27	0.275435	-1.04491		-0.22412	0.249627	12	1.56969e-07	0.34746	-1.15642		-0.150178	0.0955593	12	3.84981e-10	0.422897	-1.08248		-0.011029	0.303796	12	0.00393096	0.975472	-0.943331		-0.917986	0.938701	12	0.0126848	0.243899	-1.85029		-0.772788	0.567135	12
H123Y	P+C	Somatic Cancer	123		-0.762127	0.157145	12	3.25479e-38	3.02598e-08	-2.08579		-0.321542	0.125167	12	4.88422e-38	0.00186092	-1.64521		-1.33583	0.253153	12	2.9992e-23	2.37347e-08	-2.65949		-0.911093	0.173103	12	5.1598e-25	1.23043e-06	-2.23476		-1.55688	0.314866	12	3.75116e-13	1.47039e-05	-2.88055		-8.2175	1.07072	12	4.51421e-32	7.01486e-25	-9.54117		-5.15578	0.797808	12
A126D	Pred High	Pred High	126		-0.33205	0.113253	12	7.20907e-23	0.0155157	-1.26866		-0.136661	0.0897933	12	8.24108e-29	0.185663	-1.07327		-0.317196	0.238292	12	1.69658e-08	0.183656	-1.25381		-0.235614	0.208909	12	1.80603e-11	0.208678	-1.17222		-0.325542	0.290875	12	0.000157637	0.364161	-1.26215		-0.34972	0.468084	12	0.0793146	0.657043	-1.28633		-0.830413	0.480468	12
A34D	Pred High	Pred High	34		-0.291761	0.135671	12	1.25989e-21	0.0334389	-1.07063		-0.0781631	0.120866	12	3.79625e-26	0.449004	-0.857033		-0.26191	0.17874	12	6.47656e-08	0.272246	-1.04078		-0.00848897	0.126579	12	3.93209e-08	0.963866	-0.787359		0.0710608	0.162676	12	0.00805359	0.842967	-0.707809		-2.04844	0.527463	12	7.5875e-05	0.00935994	-2.82731		-0.480114	0.474171	12
Control	Control	Control			0	0.0378453	238	#N/A	#N/A	#VALUE!		0	0.0277486	235	#N/A	#N/A	#VALUE!		0	0.0462295	240	#N/A	#N/A	#VALUE!		0	0.0470879	240	#N/A	#N/A	#VALUE!		0	0.0872999	235	#N/A	#N/A	#VALUE!		0	0.148442	240	#N/A	#N/A	#VALUE!		0	0.115197	240
R47K	Pred High	Pred High	47		-0.319999	0.09624	12	1.71052e-22	0.0196807	-1.34169		-0.0248636	0.111338	12	7.87289e-24	0.809681	-1.04655		-0.197805	0.0924152	12	2.86559e-07	0.406975	-1.21949		0.0913169	0.156005	12	7.30716e-07	0.62603	-0.930372		-0.00865315	0.331798	12	0.00401625	0.980755	-1.03034		-0.706971	0.491538	12	0.0265125	0.369456	-1.72866		-0.601513	0.368041	12
A121E	Pred High	Pred High	121		-0.144467	0.0630542	12	2.22511e-17	0.292126	-0.766444		0.0914025	0.0825231	12	3.80052e-19	0.375998	-0.530575		0.111121	0.10511	12	0.00013721	0.641317	-0.510856		0.451618	0.117012	12	0.00275493	0.0160073	-0.170359		0.256961	0.228056	12	0.0340059	0.473799	-0.365016		0.354869	0.415357	12	0.401509	0.652325	-0.267108		-0.102413	0.340512	12
M134T	A+P	ASD	134		-0.0466699	0.158107	12	8.07712e-15	0.733587	-0.16601		-0.124203	0.0833607	12	3.11662e-28	0.229013	-0.243542		0.0799656	0.122439	12	7.93447e-05	0.737438	-0.0393742		0.24111	0.161906	12	3.47846e-05	0.19826	0.12177		0.171364	0.301347	12	0.018079	0.632856	0.052024		0.424481	0.710219	12	0.454208	0.58995	0.305141		-0.1055	0.496777	12
R173P	PHTS	PHTS	173		-0.172648	0.112212	12	3.72371e-18	0.208065	-0.656055		0.0872244	0.103774	12	2.63284e-19	0.398205	-0.396182		0.076786	0.228957	12	7.49607e-05	0.747515	-0.406621		0.253411	0.128321	12	4.64567e-05	0.176332	-0.229996		0.332769	0.252585	12	0.0569289	0.353611	-0.150638		-0.169901	0.67597	12	0.128248	0.829216	-0.653308		0.217061	0.354981	12
D107V	A+P	ASD	107		-0.33417	0.104356	12	6.18814e-23	0.0148695	-0.538249		-0.248711	0.0696232	12	2.93984e-34	0.0160526	-0.45279		-0.578099	0.246635	12	1.49939e-11	0.0154279	-0.782178		0.0478319	0.151967	12	2.11676e-07	0.798519	-0.156248		-0.911846	0.558694	12	5.24663e-08	0.0110673	-1.11593		-3.36591	0.429208	12	1.54858e-08	2.00724e-05	-3.56999		-2.73283	0.566541	12
R130Q	APC	ASD	130		-0.258278	0.0780063	12	1.27843e-20	0.0597146	-1.49879		-0.0788677	0.0691343	12	3.53203e-26	0.444926	-1.31938		-0.0587165	0.143555	12	5.65607e-06	0.805555	-1.29923		-0.0358002	0.0697906	12	1.68369e-08	0.848482	-1.27631		-0.35545	0.305918	12	0.000111656	0.321773	-1.59596		0.189607	0.412646	12	0.291981	0.809768	-1.05091		-0.143911	0.490335	12
C124S	Cancer/Biochem	Biochem	124		-0.062134	0.180817	21	3.53862e-25	0.555915	-1.06581		-0.0419602	0.135506	24	1.97792e-46	0.574588	-1.04564		-1.3983	0.24451	23	2.49109e-44	3.07389e-15	-2.40198		-0.812871	0.176371	23	2.94942e-41	4.67268e-09	-1.81655		-1.10806	0.746588	23	1.33954e-16	2.94098e-05	-2.11174		-1.46517	0.7111	24	6.14882e-06	0.0102227	-2.46885		-1.24798	0.440081	24
Y68H	APC	ASD	68		-0.278466	0.0722447	12	3.18253e-21	0.0423618	-0.562294		-0.153476	0.0572838	12	1.34042e-29	0.137197	-0.437304		0.22735	0.057891	12	0.000913936	0.340557	-0.721132		0.211999	0.0753086	12	1.72457e-05	0.257956	-0.0718293		0.0957141	0.100643	12	0.00989223	0.789603	-0.188114		-0.774542	0.308472	12	0.0210919	0.325482	-1.05837		-0.71217	0.24001	12
Q171E	A+P	ASD	171		-0.331618	0.105367	12	7.43678e-23	0.0156504	-1.01225		-0.187525	0.137015	12	3.15412e-31	0.069394	-0.868153		-0.219962	0.300754	12	1.72768e-07	0.356477	-0.90059		-0.245918	0.169009	11	8.53469e-11	0.208093	-0.926547		-0.281611	0.591366	12	0.000258406	0.432443	-0.962239		-0.928127	0.488646	12	0.0122224	0.23873	-1.60875		-0.329477	0.504086	12
G127R	P+C	Somatic Cancer	127		-0.315325	0.110094	12	2.38691e-22	0.0215417	-0.706556		-0.116279	0.0733524	12	7.21426e-28	0.260089	-0.507509		-0.084622	0.15588	12	3.32865e-06	0.722763	-0.475853		-0.0139018	0.22207	12	3.32918e-08	0.940859	-0.405133		-0.256986	0.241758	12	0.000338711	0.473756	-0.648217		-0.329811	0.768692	12	0.0838426	0.675418	-0.721042		-0.206336	0.396103	12
A34P	Pred High	Pred High	34		-0.0957528	0.099975	12	4.45303e-16	0.484999	-0.586982		0.015019	0.0855806	12	3.63366e-22	0.884332	-0.47621		-0.0785895	0.149089	12	3.76994e-06	0.741794	-0.569818		0.00533192	0.116934	12	5.99219e-08	0.977299	-0.485897		-0.221509	0.273987	12	0.000496181	0.536911	-0.712738		-1.72052	0.777482	12	0.000411241	0.0290248	-2.21175		-0.387717	0.465175	12
R47W	Pred High	Pred High	47		-0.221268	0.11107	12	1.55277e-19	0.10669	-1.08816		-0.00451176	0.101157	12	5.66017e-23	0.965141	-0.871402		-0.145233	0.184344	12	9.20202e-07	0.542619	-1.01212		0.138492	0.0822518	12	2.63935e-06	0.459875	-0.728398		-0.0633245	0.24553	12	0.0024248	0.859876	-0.930215		-0.40786	0.579111	12	0.06722	0.604592	-1.27475		-0.42425	0.390922	12
D92N	ASD	ASD	92		0.523644	0.10219	11	0.000668578	0.000253772	-0.321072		0.158605	0.206328	10	3.50837e-14	0.159163	-0.68611		-0.602066	0.467096	10	3.88683e-10	0.0207543	-1.44678		-0.626778	0.442814	12	1.15298e-18	0.000834271	-1.47149		0.969921	1.2366	9	0.940711	0.01853	0.125206		-0.919038	0.993774	12	0.0126361	0.243359	-1.76375		1.5669	0.82909	12
C124R	ASD	ASD	124		0.715344	0.133865	9	0.0656492	5.74975e-06	0.219923		0.292865	0.135726	11	2.26662e-11	0.00653725	-0.202555		0.581151	0.414401	11	0.0849832	0.0194812	0.0857309		0.266844	0.345565	11	0.000128034	0.171969	-0.228576		0.659579	1.00639	11	0.352205	0.0778065	0.164159		1.24272	1.03229	12	0.752259	0.114724	0.747305		0.921959	0.652964	12
H123Q	A+P	ASD	123		-0.249027	0.122876	12	2.40155e-20	0.0694466	-1.17577		-0.215975	0.0934176	12	1.27736e-32	0.0365182	-1.14272		0.11838	0.117878	12	0.000155512	0.619692	-0.808363		0.165105	0.0892826	12	5.29931e-06	0.378288	-0.761638		0.0182562	0.235227	12	0.00510648	0.95941	-0.908487		0.714374	0.482394	12	0.7103	0.364465	-0.212369		-0.109289	0.411074	12
Y27C	A+P	ASD	27		-0.231017	0.151267	12	8.09685e-20	0.0921267	-1.23787		-0.0575639	0.098285	12	3.07079e-25	0.577138	-1.06442		0.0638805	0.223504	12	5.94113e-05	0.788843	-0.942976		0.184845	0.197217	12	8.77395e-06	0.32395	-0.822012		0.110835	0.213706	12	0.011197	0.757339	-0.896022		0.00983625	0.456609	12	0.197933	0.990036	-0.997021		-1.07087	0.367814	12
K6I	A+P	ASD	6		-0.245434	0.0801181	12	3.0644e-20	0.0735622	-1.17765		-0.00349371	0.0715108	12	6.24131e-23	0.973004	-0.935705		0.272489	0.198483	12	0.00179349	0.253353	-0.659722		0.221833	0.129593	12	2.19159e-05	0.236534	-0.710379		0.431874	0.174502	12	0.104972	0.228665	-0.500337		0.184485	0.616474	12	0.288943	0.814812	-0.747727		-0.70568	0.345974	12
K6E	A+P	ASD	6		-0.176676	0.127244	12	2.87484e-18	0.197656	-1.36981		-0.0490362	0.107342	12	7.21934e-25	0.634805	-1.24217		0.209253	0.160252	12	0.000690701	0.380372	-0.983881		0.0116808	0.0887409	12	7.25864e-08	0.950294	-1.18145		0.231739	0.266478	12	0.0283865	0.518274	-0.961395		0.509413	0.621666	12	0.523485	0.517809	-0.683721		-0.166618	0.355507	12
G44D	A+P	ASD	44		-0.321879	0.0833277	12	1.4955e-22	0.0189726	-1.59577		-0.0999476	0.0676178	12	4.00111e-27	0.333023	-1.37384		0.0563549	0.263663	12	5.18105e-05	0.813228	-1.21754		0.0229018	0.0927517	12	1.01585e-07	0.902724	-1.25099		-0.185625	0.134457	12	0.000723003	0.604833	-1.45952		-0.64093	0.608242	12	0.0329345	0.415834	-1.91482		-0.0967966	0.432254	12
F241S	A+P	ASD	241		-0.352885	0.0913948	12	1.59191e-23	0.0101185	-0.572925		-0.0917854	0.100075	12	9.34017e-27	0.374002	-0.311826		-0.403491	0.176628	12	1.88697e-09	0.090815	-0.623531		-0.198307	0.0973524	12	7.04264e-11	0.289967	-0.418348		-0.661599	0.292564	12	2.20864e-06	0.0652087	-0.881639		-1.42682	0.704752	12	0.00161971	0.0701726	-1.64686		-1.25745	0.370951	12
R14G	A+P	ASD	14		-0.307182	0.11379	12	4.25446e-22	0.0251517	-1.24878		-0.125081	0.0901306	12	2.83871e-28	0.225737	-1.06668		0.231836	0.163868	12	0.000978785	0.331117	-0.709759		0.0381832	0.18124	12	1.59648e-07	0.838531	-0.903413		0.0691361	0.318841	12	0.00792384	0.847167	-0.87246		-1.84566	0.958532	12	0.000220116	0.0191947	-2.78725		-0.671128	0.463017	12
D22E	ASD	ASD	22		-0.407689	0.121717	12	2.70985e-25	0.0029736	-1.31589		-0.204661	0.10108	12	4.60879e-32	0.0475182	-1.11286		-0.517791	0.146374	12	8.44931e-11	0.0300254	-1.42599		-0.433273	0.168806	12	7.03844e-15	0.0208321	-1.34148		-1.14975	0.374443	12	9.60494e-10	0.0013631	-2.05796		-3.39561	0.513402	12	1.23906e-08	1.69619e-05	-4.30381		-3.02071	0.480033	12
I101T	A+C	ASD	101		-0.484037	0.0991452	12	7.31965e-28	0.000422885	-0.97586		-0.223914	0.0915559	12	5.15911e-33	0.030166	-0.715736		-0.873869	0.261524	12	1.27189e-15	0.000253626	-1.36569		-0.271675	0.0835733	12	4.67272e-12	0.147185	-0.763497		-0.989693	0.225767	12	1.48626e-08	0.00583016	-1.48152		-3.8563	0.53469	12	3.26389e-10	1.0501e-06	-4.34812		-3.14979	0.460109	12
M134I	ASD	ASD	134		-0.435014	0.0960277	12	3.36945e-26	0.00152896	-1.10606		-0.105567	0.1168	12	2.22471e-27	0.306562	-0.776611		-0.0752453	0.14239	12	4.03822e-06	0.752413	-0.746289		-0.166327	0.0794796	12	2.19289e-10	0.37477	-0.837371		-0.140158	0.300676	12	0.00114877	0.696004	-0.811202		-0.86048	0.581917	12	0.0156115	0.274692	-1.53152		-1.21046	0.487578	12
D252G	A+P	ASD	252		-0.22182	0.0988594	12	1.49676e-19	0.105819	-0.509565		0.142932	0.0898308	12	3.09664e-17	0.166287	-0.144813		-0.418502	0.107352	12	1.27105e-09	0.0794321	-0.706247		0.0907377	0.160308	12	7.19007e-07	0.628222	-0.197007		-0.684565	0.209936	12	1.59864e-06	0.0564183	-0.97231		-1.83322	0.799833	12	0.000234475	0.0200199	-2.12097		-2.23122	0.473848	11
H118P	ASD	ASD	118		-0.32279	0.127342	12	1.40115e-22	0.0186375	-0.629458		-0.0752911	0.118567	12	5.09185e-26	0.465841	-0.381959		-0.753613	0.218163	12	6.87698e-14	0.00159827	-1.06028		-0.265909	0.106148	12	5.81425e-12	0.155958	-0.572577		-0.793362	0.361437	12	3.27265e-07	0.0270531	-1.10003		-3.78735	0.905769	12	5.74516e-10	1.62515e-06	-4.09401		-2.89805	0.355019	12
F56C	POP Ctrl	POP Ctrl	56		-0.242023	0.0999814	12	3.85982e-20	0.0776512	-1.04441		0.0255436	0.108086	12	9.76191e-22	0.804579	-0.776841		-0.181337	0.244347	12	4.15105e-07	0.447135	-0.983721		-0.187513	0.148799	12	1.03661e-10	0.317018	-0.989897		-0.570737	0.285531	12	7.62574e-06	0.111673	-1.37312		-4.44477	0.830555	12	1.93836e-12	1.89038e-08	-5.24716		-2.64648	0.429255	12
A151P	Pred High	Pred High	151		-0.298278	0.111461	12	7.97448e-22	0.029688	-0.87321		0.105759	0.0645709	12	1.32594e-18	0.305686	-0.469173		0.431486	0.151856	12	0.0146463	0.0705488	-0.143446		0.205279	0.139271	12	1.46179e-05	0.273347	-0.369653		-0.194624	0.303818	12	0.000658466	0.58744	-0.769556		0.292418	0.555516	12	0.357508	0.71045	-0.282514		0.0164027	0.476573	12
D326N	ASD	ASD	326		-0.0710051	0.0838483	12	1.94921e-15	0.604582	-0.990434		0.314576	0.0916354	12	1.29331e-11	0.00233233	-0.604853		0.4925	0.127768	12	0.0293087	0.03903	-0.426929		0.365025	0.142539	12	0.000529227	0.0514996	-0.554404		0.540099	0.256441	12	0.189356	0.13223	-0.37933		-1.0759	0.397475	12	0.00698895	0.172042	-1.99533		-0.260294	0.36318	12
R15S	A+P	ASD	15		0.226196	0.302621	20	1.23864e-13	0.0361348	-0.4574		0.171859	0.109765	20	1.02e-25	0.0344992	-0.511737		-0.150409	0.327576	20	2.14101e-10	0.423132	-0.834005		0.560088	0.310697	21	0.00149879	0.000104699	-0.123507		1.00299	0.452809	17	0.991897	0.000995808	0.319395		1.71354	1.14828	21	0.219808	0.00472518	1.02994		-0.0586167	0.582368	23
A121P	Pred High	Pred High	121		-0.0513901	0.105328	12	6.14499e-15	0.707824	-0.313868		0.298038	0.0669607	12	4.17394e-12	0.0039201	0.0355609		0.50024	0.112926	12	0.0318645	0.0360579	0.237762		0.453851	0.13038	12	0.00286683	0.015493	0.191374		0.356172	0.194862	12	0.0661922	0.320792	0.0936941		0.678607	0.415822	12	0.675971	0.388967	0.416129		0.175039	0.410381	12
H93Q	Pred High	Pred High	93		0.871116	0.129027	12	0.33582	2.51854e-10	-0.10747		0.81759	0.138818	12	0.0704129	3.53392e-15	-0.160996		-0.0372348	0.250081	12	8.70207e-06	0.875951	-1.01582		0.414626	0.207945	12	0.00139643	0.0269907	-0.56396		-0.154634	0.620832	11	0.0016164	0.679196	-1.13322		-1.96218	0.973102	12	0.000120309	0.0127976	-2.94076		-0.62155	0.494877	12
V255A	ASD	ASD	255		0.305792	0.219539	21	9.10108e-12	0.00378104	-0.175671		0.295354	0.132893	22	6.86897e-21	0.000149363	-0.186109		-0.384499	0.340709	23	3.02806e-16	0.0291127	-0.865962		-0.413288	0.391099	21	5.27759e-24	0.00417516	-0.894751		-0.143231	0.835473	23	6.66724e-06	0.588598	-0.624694		-2.18106	1.01169	24	5.72198e-09	0.000133793	-2.66252		-0.486497	0.941945	23
L70V	A+P	ASD	70		-0.0226271	0.159263	12	3.19467e-14	0.86893	-0.912664		0.590015	0.0846831	12	4.88488e-05	1.2224e-08	-0.300021		0.187329	0.459486	12	0.000488313	0.432267	-0.702707		0.849571	0.343944	12	0.411109	6.05284e-06	-0.0404653		-0.132416	0.530005	12	0.00124107	0.712025	-1.02245		-3.88237	1.13198	12	2.63074e-10	8.88659e-07	-4.7724		-0.591228	0.685756	12
Y138L	Biochem	Biochem	138		-0.105216	0.10788	12	2.51147e-16	0.442911	-0.669306		0.400506	0.0819322	12	3.08329e-09	0.000107219	-0.163583		-0.319807	0.172345	12	1.59047e-08	0.180074	-0.883897		-0.335644	0.1435	12	3.88743e-13	0.0733476	-0.899734		-0.794741	0.258905	12	3.20566e-07	0.0267882	-1.35883		-4.76694	0.727275	12	9.3359e-14	1.68271e-09	-5.33103		-3.06214	0.538283	12
D107G	A+P	ASD	107		-0.0592347	0.108331	12	3.89141e-15	0.66575	-0.539074		0.297273	0.0836394	12	3.95868e-12	0.00401317	-0.182566		0.302194	0.273101	12	0.00274257	0.205255	-0.177645		0.627293	0.168731	12	0.041775	0.000826085	0.147454		0.87729	0.15699	12	0.726154	0.0145098	0.397451		0.157226	0.713862	12	0.273132	0.841781	-0.322612		0.236879	0.597105	12
K402N	PHTS	PHTS	402		0.66354	0.100927	12	0.0120353	1.38525e-06	-0.112811		0.695211	0.0840159	12	0.00251694	2.03042e-11	-0.0811397		0.925067	0.300492	11	0.757893	0.000202807	0.148716		0.99251	0.395529	11	0.968741	4.01725e-07	0.216159		1.53596	0.746929	11	0.143046	4.09829e-05	0.759611		1.32744	0.970121	12	0.670236	0.0920358	0.551084		1.22371	0.563277	12
N12T	A+P	ASD	12		0.0141403	0.0680436	12	2.47134e-13	0.917864	-0.847866		0.347002	0.0755922	12	1.10481e-10	0.00078675	-0.515004		0.639346	0.129243	12	0.121357	0.00739677	-0.22266		0.620227	0.190188	12	0.03805	0.000945297	-0.241779		0.696859	0.227646	12	0.386934	0.0521335	-0.165147		0.16227	0.557242	12	0.276012	0.836776	-0.699736		0.0450019	0.426983	12
L345V	PHTS	PHTS	345		0.812388	0.0930844	12	0.161256	3.57707e-09	0.0100411		0.600957	0.127239	11	0.000153391	2.58733e-08	-0.20139		1.37229	0.400764	11	0.125743	3.74805e-08	0.569943		1.29829	0.187289	11	0.118697	3.65647e-11	0.495939		0.684148	1.94342	8	0.461497	0.11649	-0.118199		0.0931755	1.20376	11	0.258903	0.909645	-0.709172		1.69794	0.614821	12
R173H	APC	ASD	173		0.0238572	0.0615187	12	4.19511e-13	0.861874	-0.32033		0.316088	0.0625107	12	1.4324e-11	0.00222158	-0.0280991		0.837094	0.070945	12	0.484013	0.000456598	0.492907		0.553721	0.258569	12	0.0148029	0.00315261	0.209534		0.811864	0.321107	12	0.591282	0.0236812	0.467677		1.45706	0.604291	12	0.552257	0.0644377	1.11287		1.08235	0.425859	12
Y176C	A+P	ASD	176		0.8443	0.0600301	12	0.244969	8.6403e-10	0.136016		0.656931	0.15	12	0.000674047	2.33172e-10	-0.051353		-0.201732	0.150176	12	2.62142e-07	0.397727	-0.910016		0.190393	0.160805	12	1.00898e-05	0.309644	-0.517892		-0.699931	0.313926	12	1.28484e-06	0.0511063	-1.40822		-2.80793	0.774809	12	7.90303e-07	0.000371468	-3.51622		-1.91341	0.486311	12
N340D	PHTS	PHTS	340		0.935703	0.296911	11	0.645682	7.17663e-11	0.209435		0.813784	0.193278	12	0.0647501	4.7168e-15	0.0875148		0.788837	0.425922	10	0.407544	0.00245709	0.0625681		0.676775	0.324856	12	0.0774519	0.00030975	-0.0494941		0.42262	0.579003	10	0.132467	0.28024	-0.303648		1.98666	0.852025	12	0.199522	0.0117231	1.2604		1.05864	0.500772	12
N340H	PHTS	PHTS	340		0.701506	0.104682	11	0.032887	9.80548e-07	-0.468945		0.597952	0.0935139	10	0.000275619	1.19667e-07	-0.572499		0.899336	0.497137	12	0.665395	0.000166628	-0.271115		1.13966	0.30954	12	0.445401	1.36591e-09	-0.0307923		1.70958	0.73378	10	0.064499	1.2942e-05	0.539125		0.881699	1.05744	12	0.877727	0.263034	-0.288752		1.21606	0.626574	12
I135T	POP Ctrl	POP Ctrl	135		0.426787	0.0591284	12	1.93224e-05	0.00187517	-0.291776		0.613406	0.0439031	12	0.000128102	3.20268e-09	-0.105157		0.550874	0.161297	12	0.05375	0.020986	-0.167689		0.677826	0.11562	12	0.0784207	0.000303145	-0.0407362		0.601788	0.185376	12	0.255756	0.0934988	-0.116775		-0.232455	0.521743	12	0.109083	0.767898	-0.951018		0.0701169	0.351928	12
T167N	ASD	ASD	167		0.361238	0.100085	12	1.94632e-06	0.00847489	-0.47057		0.627352	0.0809725	12	0.000222243	1.40852e-09	-0.204455		0.560665	0.13303	12	0.0591833	0.0188131	-0.271143		0.654286	0.181557	12	0.0589684	0.000487656	-0.177522		0.576959	0.147454	12	0.227308	0.107823	-0.254849		0.217528	0.42192	12	0.308922	0.782415	-0.61428		0.237753	0.501292	12
P246L	APC	ASD	246		0.165976	0.0758867	12	5.53656e-10	0.226176	-0.226549		0.44019	0.0917458	12	3.07264e-08	2.07992e-05	0.0476649		0.694266	0.176991	12	0.189082	0.00363605	0.301741		0.631853	0.166587	12	0.0443396	0.000756723	0.239328		0.482079	0.357048	12	0.139406	0.179044	0.089554		0.0516789	0.895625	12	0.217547	0.947687	-0.340846		1.08982	0.413238	12
K322E	Pred High	Pred High	322		0.5604	0.0862362	12	0.00104062	4.5094e-05	-0.546018		0.805835	0.0714592	12	0.054135	8.58405e-15	-0.300582		0.735529	0.171235	12	0.255915	0.00206559	-0.370888		0.764161	0.178293	12	0.197573	4.67561e-05	-0.342256		0.376327	0.209176	12	0.0751349	0.294175	-0.73009		-0.65817	0.589937	12	0.0311411	0.403407	-1.76459		0.416328	0.387658	12
I135V	PHTS	PHTS	135		0.559928	0.0592126	12	0.00102775	4.57622e-05	-0.581684		0.69567	0.0486837	12	0.00255496	1.97032e-11	-0.445942		0.078639	0.147316	12	7.74869e-05	0.741637	-1.06297		0.286161	0.115844	12	9.83304e-05	0.126809	-0.855451		-0.443857	0.208672	12	3.87116e-05	0.216014	-1.58547		-3.1856	0.732174	12	5.82215e-08	5.42369e-05	-4.32722		-2.23513	0.455322	12
T78A	ASD	ASD	78		0.947203	0.065924	12	0.69336	6.28469e-12	-0.100256		0.8339	0.051907	12	0.0994407	1.01152e-15	-0.213559		0.0672303	0.192994	12	6.31241e-05	0.778053	-0.980229		0.471192	0.0856697	12	0.00388734	0.0119704	-0.576268		-0.364758	0.307812	12	0.000100153	0.309266	-1.41222		-2.21771	0.498083	12	2.96816e-05	0.00490878	-3.26517		-1.40852	0.427449	12
E73K	Pred High	Pred High	73		0.570058	0.0711533	12	0.00133931	3.3283e-05	-0.273615		0.780243	0.0595482	12	0.0293052	5.68888e-14	-0.0634298		0.357671	0.110251	12	0.00582495	0.13383	-0.486002		0.44383	0.236125	12	0.00239518	0.0179205	-0.399843		0.345217	0.345435	12	0.0617122	0.335897	-0.498455		-0.118634	0.301145	12	0.145828	0.880277	-0.962307		-0.00900966	0.291564	12
W274L	A+P	ASD	274		0.777856	0.0748672	12	0.0972045	1.57219e-08	0.234244		0.856343	0.0505399	12	0.154142	1.74277e-16	0.31273		0.926911	0.186568	12	0.753511	0.000104473	0.383298		0.869977	0.149909	12	0.477421	3.60847e-06	0.326364		0.0246122	0.265382	12	0.00540027	0.945298	-0.519001		-0.922349	0.358857	12	0.0124839	0.241665	-1.46596		-0.872399	0.23984	12
H93Y	APC	ASD	93		0.369146	0.0966898	12	2.59803e-06	0.00714339	-0.663012		0.599419	0.0808353	12	7.24124e-05	7.17553e-09	-0.432739		0.733159	0.228432	12	0.25168	0.00213536	-0.298999		0.442814	0.124866	12	0.0023516	0.0181841	-0.589344		0.698222	0.189888	12	0.389072	0.0516756	-0.333936		-0.736248	0.601179	12	0.0240314	0.349968	-1.76841		-0.196701	0.325112	12
C211W	A+P	ASD	211		0.59324	0.122869	12	0.00240672	1.57554e-05	-0.447091		0.733255	0.0769732	12	0.00817515	1.5819e-12	-0.307076		0.765218	0.163148	12	0.313169	0.00135193	-0.275113		0.654099	0.0997281	12	0.0588317	0.00048947	-0.386232		0.745431	0.204229	12	0.467485	0.0377746	-0.2949		0.249081	0.385371	12	0.328833	0.751826	-0.79125		0.55625	0.576573	12
Q396R	POP Ctrl	POP Ctrl	396		0.677962	0.07821	11	0.0213604	2.2232e-06	#VALUE!		0.562482	0.220275	11	3.33487e-05	1.8596e-07	#VALUE!		1.07477	0.26836	10	0.769297	3.73936e-05	#VALUE!		1.20637	0.2805	12	0.259519	1.44309e-10	#VALUE!		0.475485	1.0301	10	0.171705	0.224437	#VALUE!		-0.765391	1.21425	11	0.0280236	0.351267	#VALUE!		0.659419	1.05324	12
M198I	POP Ctrl	POP Ctrl	198		0.86669	0.0998682	23	0.168502	1.92547e-17	-0.243576		1.0183	0.0587187	23	0.801651	2.17824e-39	-0.091963		0.955829	0.207644	21	0.801888	2.08682e-07	-0.154437		1.20318	0.210983	19	0.162664	2.3913e-15	0.0929175		1.33947	0.383396	20	0.211429	2.18837e-06	0.229208		1.82078	0.882003	23	0.139694	0.00175367	0.710513		1.56283	0.348567	22
Y180H	PHTS	PHTS	180		1.03941	0.285179	11	0.778082	4.77401e-13	0.399656		0.649539	0.132139	9	0.00261857	4.60879e-08	0.00978409		0.895834	0.346754	9	0.698282	0.00107882	0.256079		1.19878	0.282935	12	0.277455	1.87488e-10	0.559021		0.924749	0.80098	10	0.844519	0.0181871	0.284994		2.62889	0.958275	12	0.0342384	0.000858445	1.98914		2.01782	0.567462	10
T202I	A+P	ASD	202		0.549516	0.0985082	12	0.000778573	6.31444e-05	-0.246717		0.714463	0.0597487	12	0.00464352	5.66891e-12	-0.0817703		0.886675	0.127473	12	0.626352	0.000205602	0.0904419		0.924626	0.147384	12	0.680437	8.55011e-07	0.128392		0.873366	0.20425	12	0.717767	0.014955	0.0771327		1.21811	0.812437	12	0.776673	0.122083	0.421881		0.578451	0.406161	12
E256K	Pred High	Pred High	256		0.932416	0.0764555	12	0.613752	1.31662e-11	-0.00404752		0.964665	0.0692182	12	0.725902	1.9701e-20	0.0282013		0.720724	0.155578	12	0.230264	0.00253822	-0.21574		0.910906	0.157456	12	0.626378	1.23658e-06	-0.0255579		0.479695	0.302129	12	0.137595	0.181202	-0.456769		-0.530149	0.797785	12	0.046698	0.500917	-1.46661		0.646938	0.440055	12
N356D	PHTS	PHTS	356		1.20184	0.0526125	12	0.131791	3.49185e-18	0.522837		1.12774	0.0510284	12	0.205088	3.57755e-27	0.44873		0.995839	0.116106	12	0.985737	3.07972e-05	0.316831		1.13737	0.127962	12	0.452883	1.47217e-09	0.458366		0.81722	0.39072	12	0.601885	0.0227758	0.138213		1.96553	0.549258	12	0.209316	0.0126453	1.28653		1.38044	0.459565	12
K342N	PHTS	PHTS	342		0.538739	0.103522	12	0.000580664	8.76201e-05	-0.145478		0.874533	0.15001	12	0.213252	4.06051e-17	0.190315		0.834277	0.406558	10	0.515681	0.00136158	0.150059		1.50633	0.191721	12	0.00569914	1.38305e-15	0.822108		0.790483	0.537353	11	0.566911	0.0345741	0.106265		0.997639	0.39272	12	0.99755	0.20538	0.313421		0.978897	0.386679	11
I203V	PHTS	PHTS	203		1.16753	0.0349829	12	0.210943	2.9176e-17	0.398736		1.0963	0.038751	12	0.339404	8.44909e-26	0.3275		1.08561	0.12613	12	0.713034	5.58242e-06	0.31681		1.01911	0.119158	12	0.916839	5.87656e-08	0.250313		1.22207	0.168093	12	0.526196	0.000665595	0.453273		1.24007	0.683304	12	0.754885	0.115502	0.47127		1.42006	0.39351	12
WT	WT	Control			1	0.0131758	1924	NA	8.57045e-192	0		1	0.00990856	1923	NA	2.17326e-300	0		1	0.0220537	1913	NA	2.53372e-72	0		1	0.0172328	1933	NA	9.11281e-115	0		1	0.0386136	1885	NA	5.01374e-34	0		1	0.0641616	1962	NA	8.70824e-09	0		1	0.0445744	1947
I400V	PHTS	PHTS	400		0.717903	0.0784237	11	0.0437611	5.46222e-07	-0.133421		0.863141	0.0913421	11	0.193613	1.58577e-15	0.0118167		1.07154	0.171429	11	0.768551	1.69507e-05	0.220212		1.13482	0.156352	11	0.480583	7.02906e-09	0.283499		1.99529	0.357769	12	0.00452815	2.8996e-08	1.14396		-0.327107	0.42876	11	0.0985455	0.690333	-1.17843		1.82461	0.252825	12
P357S	Pred Low	Pred Low	357		1.11902	0.181094	24	0.209171	9.47413e-29	0.111568		0.991805	0.105036	23	0.910441	1.62431e-37	-0.0156504		1.22478	0.2715	24	0.172419	1.75132e-12	0.217325		1.06826	0.246783	24	0.598144	4.94814e-15	0.0608032		0.486821	0.393357	20	0.0589269	0.0847248	-0.520634		1.15502	0.472396	24	0.775635	0.0428501	0.147566		0.516789	0.578035	24
A79T	PHTS	PHTS	79		1.14455	0.0830476	12	0.280393	1.17165e-16	0.0897948		1.0432	0.0677506	12	0.66818	1.4668e-23	-0.0115548		1.05226	0.0850475	12	0.822341	1.06915e-05	-0.00249563		1.12907	0.0949139	12	0.480637	1.93011e-09	0.074317		1.2071	0.177307	12	0.554455	0.000774465	0.15234		1.71097	0.388068	12	0.355209	0.0299277	0.656215		1.60915	0.259746	12
4A	Biochem	Biochem			1.20347	0.187978	21	0.0446358	2.23867e-29	0.298722		1.53624	0.0851769	22	7.98288e-13	7.97532e-81	0.631492		1.17335	0.23196	23	0.302895	3.32392e-11	0.268601		1.60282	0.192236	23	5.42512e-06	2.68081e-30	0.698078		1.83642	0.406966	21	0.00161975	3.43084e-11	0.931676		1.89502	0.843901	23	0.107301	0.00112864	0.990276		1.71513	0.523557	23
D268E	POP Ctrl	POP Ctrl	268		0.967987	0.099418	24	0.735486	4.67097e-22	-0.517267		0.907653	0.0627913	22	0.215158	1.09919e-30	-0.577601		1.10224	0.200643	22	0.55226	1.00337e-09	-0.383012		0.923247	0.148539	21	0.579244	1.79146e-10	-0.562006		1.4688	0.539385	19	0.0925672	3.99058e-07	-0.0164539		1.58008	0.460364	24	0.28626	0.0056184	0.0948247		1.65036	0.507955	24
Y346F	Pred Low	Pred Low	346		0.885639	0.243826	12	0.393093	1.2728e-10	0.104195		1.0732	0.0387986	12	0.46771	8.19322e-25	0.291752		0.894794	0.116301	12	0.651278	0.00017973	0.11335		1.07282	0.107747	12	0.690688	1.15331e-08	0.291378		1.14219	0.281371	12	0.684862	0.00146607	0.360743		1.23825	0.362042	12	0.756685	0.116037	0.456801		1.47521	0.445028	12
Y65C	A+P	ASD	65		0.845694	0.12737	12	0.249218	8.11119e-10	0.112923		0.932052	0.0603913	12	0.500225	3.37221e-19	0.199282		1.09801	0.107498	12	0.673701	4.36321e-06	0.365239		0.99064	0.107136	12	0.959208	1.35017e-07	0.257869		0.675932	0.326875	12	0.355013	0.0595992	-0.0568385		1.55459	0.814782	12	0.470779	0.0485169	0.821824		0.578334	0.347826	12
T363N	POP Ctrl	POP Ctrl	363		0.976959	0.070509	11	0.869129	1.03546e-11	0.0581744		1.06963	0.0552132	12	0.489675	1.15911e-24	0.150846		0.517172	0.470076	12	0.0381296	0.0302224	-0.401612		1.03355	0.11168	12	0.854536	3.82175e-08	0.114766		0.973445	0.339714	12	0.939583	0.0066883	0.054661		0.919151	0.490052	12	0.916261	0.243301	0.000366698		1.2041	0.317591	12
P354Q	A+P	ASD	354		1.06301	0.0329039	12	0.63793	1.32535e-14	-0.0688044		1.05768	0.0448138	12	0.567117	3.67713e-24	-0.0741348		0.988387	0.130584	12	0.960209	3.52772e-05	-0.14343		1.01879	0.13621	12	0.918202	5.93145e-08	-0.113023		1.09003	0.278211	12	0.797203	0.00239515	-0.041788		1.04486	0.464092	12	0.953478	0.184745	-0.0869586		1.39887	0.22799	12
F279L	Pred High	Pred High	279		0.889933	0.0935364	12	0.411097	1.03818e-10	-0.124154		0.99384	0.0503968	12	0.951266	1.44011e-21	-0.0202461		1.16714	0.110118	12	0.472736	1.05506e-06	0.15305		1.09383	0.102482	12	0.608169	5.97495e-09	0.0797403		0.961225	0.172758	12	0.911876	0.00740683	-0.0528607		0.938084	0.618968	12	0.935821	0.233732	-0.0760025		1.32608	0.468728	12
T348S	Pred Low	Pred Low	348		0.995621	0.0526168	12	0.973909	5.17703e-13	-0.139233		1.0204	0.0544708	12	0.839609	1.25166e-22	-0.114455		0.772621	0.397585	12	0.328669	0.00121362	-0.362233		1.06467	0.115921	12	0.723797	1.48386e-08	-0.0701818		0.88284	0.294134	12	0.738076	0.0139	-0.252014		1.09303	0.495786	12	0.903698	0.165317	-0.0418204		1.05815	0.312892	12
K330E	Pred High	Pred High	330		0.963281	0.187366	12	0.783908	2.77834e-12	-0.0450343		1.05891	0.0977173	12	0.558881	3.26681e-24	0.0505977		1.03575	0.155019	12	0.877931	1.46506e-05	0.0274347		1.25122	0.164127	12	0.169903	2.97968e-11	0.242908		0.991512	0.315269	12	0.98067	0.00574057	-0.0168037		0.494694	0.474945	12	0.511102	0.529978	-0.513622		0.864252	0.313809	12
N356H	POP Ctrl	POP Ctrl	356		1.01277	0.0795618	12	0.923996	2.07988e-13	0.114335		1.08096	0.0790498	12	0.421875	3.83864e-25	0.182516		0.999545	0.0917843	12	0.99844	2.8776e-05	0.101105		1.12532	0.0896602	12	0.493481	2.18018e-09	0.226884		0.896945	0.288005	12	0.768647	0.0124511	-0.00149418		1.26668	0.558079	12	0.728734	0.107903	0.368237		1.24256	0.40458	12
H93R	APC	ASD	93		1.37947	0.147175	20	0.000260791	3.1053e-36	0.56823		1.36472	0.141453	23	5.93872e-07	1.42794e-67	0.55348		1.24506	0.294854	24	0.13688	7.58113e-13	0.43382		1.64451	0.203137	24	6.89254e-07	6.40237e-33	0.83327		2.26531	0.361724	22	1.09097e-06	7.95961e-17	1.45407		4.78542	0.508454	24	4.52826e-12	8.43698e-17	3.97418		3.46007	0.282392	24
N228S	PHTS	PHTS	228		1.10556	0.0506319	12	0.430498	1.16968e-15	0.19724		1.06591	0.055873	12	0.513161	1.66257e-24	0.157586		1.06831	0.157236	12	0.769155	7.83789e-06	0.159986		1.03254	0.112936	12	0.858858	3.93892e-08	0.124219		1.09545	0.202069	12	0.785279	0.00227806	0.187128		-0.153918	0.715927	12	0.133543	0.845068	-1.06224		0.869318	0.336857	12
Q298E	PHTS	PHTS	298		1.02101	0.077342	12	0.87534	1.33589e-13	0.303007		1.02979	0.0451752	12	0.767547	5.20268e-23	0.311792		1.00529	0.119748	12	0.981858	2.58887e-05	0.287294		1.12062	0.125611	12	0.509845	2.53873e-09	0.40262		1.30513	0.157748	12	0.383821	0.00027886	0.587135		1.51856	0.468464	12	0.500083	0.0539636	0.800563		1.40215	0.397433	12
A309S	Pred Low	Pred Low	309		0.907521	0.122034	23	0.339391	6.00104e-19	-0.247615		1.11336	0.0997582	20	0.146807	2.8818e-41	-0.0417733		1.26973	0.14628	23	0.108968	7.46395e-13	0.114596		1.10088	0.15536	20	0.476916	1.12385e-13	-0.0542541		1.70067	0.428037	20	0.00993441	1.91451e-09	0.545537		2.24282	0.877071	24	0.0223971	8.59659e-05	1.08769		1.92025	0.436191	21
N117S	PHTS	PHTS	117		0.988277	0.0803515	12	0.930231	7.6162e-13	-0.0534109		1.04115	0.0275869	12	0.683045	1.78165e-23	-0.00053413		0.975119	0.173888	12	0.914871	4.48269e-05	-0.0665686		1.10791	0.112349	12	0.555428	3.8191e-09	0.0662235		1.24804	0.120939	12	0.478975	0.000509793	0.206355		-0.159725	0.47078	12	0.1316	0.839301	-1.20141		0.927297	0.409368	12
N262S	POP Ctrl	POP Ctrl	262		1.48451	0.0675722	12	0.000302198	1.08249e-26	0.269819		1.26599	0.025068	12	0.00835657	1.28262e-33	0.0513062		1.04621	0.225397	12	0.842618	1.20057e-05	-0.168475		1.25926	0.122902	12	0.156653	2.23325e-11	0.0445741		1.43984	0.143465	12	0.209388	6.11645e-05	0.225151		1.5319	0.337146	12	0.489126	0.051891	0.31721		1.95998	0.391972	12
L295V	Pred Low	Pred Low	295		1.27663	0.0487997	12	0.0389196	2.81487e-20	0.58348		1.19939	0.0317021	12	0.0479795	1.97348e-30	0.50624		1.08033	0.237239	12	0.730012	6.19476e-06	0.387177		1.49951	0.12185	12	0.00638289	1.8461e-15	0.806357		1.13353	0.241915	12	0.703106	0.00159265	0.440381		0.145702	0.383688	12	0.266629	0.853241	-0.547448		0.959827	0.328029	12
Y155N	PHTS	PHTS	155					#N/A	#N/A	#VALUE!					#N/A	#N/A	#VALUE!				#N/A	#N/A	#N/A	#VALUE!				#N/A	#N/A	#N/A	#VALUE!				#N/A	#N/A	#N/A	#VALUE!				#N/A	#N/A	#N/A	#VALUE!				#N/A
Y155H	PHTS	PHTS	155					#N/A	#N/A	#VALUE!					#N/A	#N/A	#VALUE!				#N/A	#N/A	#N/A	#VALUE!				#N/A	#N/A	#N/A	#VALUE!				#N/A	#N/A	#N/A	#VALUE!				#N/A	#N/A	#N/A	#VALUE!				#N/A
Y155C	P+C	Somatic Cancer	155					#N/A	#N/A	#VALUE!					#N/A	#N/A	#VALUE!				#N/A	#N/A	#N/A	#VALUE!				#N/A	#N/A	#N/A	#VALUE!				#N/A	#N/A	#N/A	#VALUE!				#N/A	#N/A	#N/A	#VALUE!				#N/A
V133I	Pred High	Pred High	133					#N/A	#N/A	#VALUE!					#N/A	#N/A	#VALUE!				#N/A	#N/A	#N/A	#VALUE!				#N/A	#N/A	#N/A	#VALUE!				#N/A	#N/A	#N/A	#VALUE!				#N/A	#N/A	#N/A	#VALUE!				#N/A
M35V	APC	ASD	35																		#N/A							#N/A							#N/A							#N/A							#N/A
R130P	P+C	Somatic Cancer	130							#VALUE!							#VALUE!				#N/A			#VALUE!				#N/A			#VALUE!				#N/A			#VALUE!				#N/A			#VALUE!				#N/A
S229T	PHTS	PHTS	229							#VALUE!							#VALUE!				#N/A			#VALUE!				#N/A			#VALUE!				#N/A			#VALUE!				#N/A			#VALUE!				#N/A
[truncated: 3 more columns]

## Sheet: Supp. Figure 2
					SUPPLEMENTAL FIGURE 2
Variant	Subclasses	CondensedClass	AA		HEK 6B1 Stability	HEK 6B1 Stability SEM	6B1 Stability p-value WT	HEK 6B1 Stability N
P38H	A+P	ASD	38		0.853428	0.0298129	0.00114227	5
R130L	APC	ASD	130		1.35113	0.0601211	3.86816e-07	6
C124S-4A	Biochem	Biochem			0.18549	0.00589039	1.78299e-12	3
G129E	APC/Biochem	Biochem	129		0.496576	0.0151816	1.02915e-15	10
Y68N	A+P	ASD	68		0.237538	0.0124517	9.01802e-15	5
E157G	A+P	ASD	157		#N/A	#N/A	#N/A	#N/A
G36E	Pred High	Pred High	36		#N/A	#N/A	#N/A	#N/A
N276S	ASD	ASD	276		#N/A	#N/A	#N/A	#N/A
R335X	APC	ASD			#N/A	#N/A	#N/A	#N/A
A126P	PHTS	PHTS	126		0.660188	0.0196376	2.9813e-09	6
R130X	APC	ASD			0.0460169	0.00117291	1.3309e-13	3
G129R	APC	ASD	129		0.341136	0.0162542	1.5842e-13	5
G132D	APC	ASD	132		#N/A	#N/A	#N/A	#N/A
F279I	Pred High	Pred High	279		#N/A	#N/A	#N/A	#N/A
T131I	ASD	ASD	131		0.803984	0.0456052	0.000185322	5
H123Y	P+C	Somatic Cancer	123		0.676103	0.0613392	2.40873e-06	9
A126D	Pred High	Pred High	126		1.28926	0.0356202	2.57245e-07	6
A34D	Pred High	Pred High	34		#N/A	#N/A	#N/A	#N/A
Control	Control	Control			#N/A	#N/A	#N/A	#N/A
R47K	Pred High	Pred High	47		#N/A	#N/A	#N/A	#N/A
A121E	Pred High	Pred High	121		#N/A	#N/A	#N/A	#N/A
M134T	A+P	ASD	134		0.281875	0.00660907	2.14946e-14	5
R173P	PHTS	PHTS	173		0.2423	0.0029845	3.94116e-16	6
D107V	A+P	ASD	107		0.204378	0.00238145	3.05126e-15	5
R130Q	APC	ASD	130		0.926728	0.0442558	0.0896418	6
C124S	Cancer/Biochem	Biochem	124		0.510462	0.015251	1.9662e-15	10
Y68H	APC	ASD	68		#N/A	#N/A	#N/A	#N/A
Q171E	A+P	ASD	171		#N/A	#N/A	#N/A	#N/A
G127R	P+C	Somatic Cancer	127		0.382397	0.00703801	1.4794e-10	3
A34P	Pred High	Pred High	34		0.344704	0.0100003	5.99123e-11	3
R47W	Pred High	Pred High	47		#N/A	#N/A	#N/A	#N/A
D92N	ASD	ASD	92		#N/A	#N/A	#N/A	#N/A
C124R	ASD	ASD	124		0.286561	0.00953245	1.63897e-15	6
H123Q	A+P	ASD	123		0.468744	0.0126248	1.60011e-09	3
Y27C	A+P	ASD	27		#N/A	#N/A	#N/A	#N/A
K6I	A+P	ASD	6		#N/A	#N/A	#N/A	#N/A
K6E	A+P	ASD	6		1.00469	0.00938967	0.919077	3
G44D	A+P	ASD	44		#N/A	#N/A	#N/A	#N/A
F241S	A+P	ASD	241		0.209697	0.00478571	2.88522e-12	3
R14G	A+P	ASD	14		#N/A	#N/A	#N/A	#N/A
D22E	ASD	ASD	22		#N/A	#N/A	#N/A	#N/A
I101T	A+C	ASD	101		#N/A	#N/A	#N/A	#N/A
M134I	ASD	ASD	134		0.45135	0.0126305	3.40134e-12	5
D252G	A+P	ASD	252		0.261523	0.00998183	8.66863e-16	6
H118P	ASD	ASD	118		#N/A	#N/A	#N/A	#N/A
F56C	POP Ctrl	POP Ctrl	56		#N/A	#N/A	#N/A	#N/A
A151P	Pred High	Pred High	151		#N/A	#N/A	#N/A	#N/A
D326N	ASD	ASD	326		#N/A	#N/A	#N/A	#N/A
R15S	A+P	ASD	15		0.960584	0.0369545	0.41765	3
A121P	Pred High	Pred High	121		#N/A	#N/A	#N/A	#N/A
H93Q	Pred High	Pred High	93		1.12027	0.0458981	0.00916177	6
V255A	ASD	ASD	255		#N/A	#N/A	#N/A	#N/A
L70V	A+P	ASD	70		#N/A	#N/A	#N/A	#N/A
Y138L	Biochem	Biochem	138		0.287307	0.0082032	6.70954e-20	10
D107G	A+P	ASD	107		#N/A	#N/A	#N/A	#N/A
K402N	PHTS	PHTS	402		#N/A	#N/A	#N/A	#N/A
N12T	A+P	ASD	12		#N/A	#N/A	#N/A	#N/A
L345V	PHTS	PHTS	345		#N/A	#N/A	#N/A	#N/A
R173H	APC	ASD	173		#N/A	#N/A	#N/A	#N/A
Y176C	A+P	ASD	176		#N/A	#N/A	#N/A	#N/A
N340D	PHTS	PHTS	340		#N/A	#N/A	#N/A	#N/A
N340H	PHTS	PHTS	340		#N/A	#N/A	#N/A	#N/A
I135T	POP Ctrl	POP Ctrl	135		#N/A	#N/A	#N/A	#N/A
T167N	ASD	ASD	167		#N/A	#N/A	#N/A	#N/A
P246L	APC	ASD	246		#N/A	#N/A	#N/A	#N/A
K322E	Pred High	Pred High	322		#N/A	#N/A	#N/A	#N/A
I135V	PHTS	PHTS	135		#N/A	#N/A	#N/A	#N/A
T78A	ASD	ASD	78		#N/A	#N/A	#N/A	#N/A
E73K	Pred High	Pred High	73		#N/A	#N/A	#N/A	#N/A
W274L	A+P	ASD	274		#N/A	#N/A	#N/A	#N/A
H93Y	APC	ASD	93		1.41916	0.0484906	8.76278e-09	5
C211W	A+P	ASD	211		#N/A	#N/A	#N/A	#N/A
Q396R	POP Ctrl	POP Ctrl	396		#N/A	#N/A	#N/A	#N/A
M198I	POP Ctrl	POP Ctrl	198		#N/A	#N/A	#N/A	#N/A
Y180H	PHTS	PHTS	180		#N/A	#N/A	#N/A	#N/A
T202I	A+P	ASD	202		#N/A	#N/A	#N/A	#N/A
E256K	Pred High	Pred High	256		#N/A	#N/A	#N/A	#N/A
N356D	PHTS	PHTS	356		#N/A	#N/A	#N/A	#N/A
K342N	PHTS	PHTS	342		#N/A	#N/A	#N/A	#N/A
I203V	PHTS	PHTS	203		#N/A	#N/A	#N/A	#N/A
WT	WT	Control			1	0.0192026	1	16
I400V	PHTS	PHTS	400		#N/A	#N/A	#N/A	#N/A
P357S	Pred Low	Pred Low	357		#N/A	#N/A	#N/A	#N/A
A79T	PHTS	PHTS	79		#N/A	#N/A	#N/A	#N/A
4A	Biochem	Biochem			0.361688	0.015365	2.15488e-14	6
D268E	POP Ctrl	POP Ctrl	268		1.01402	0.0607672	0.772281	6
Y346F	Pred Low	Pred Low	346		#N/A	#N/A	#N/A	#N/A
Y65C	A+P	ASD	65		#N/A	#N/A	#N/A	#N/A
T363N	POP Ctrl	POP Ctrl	363		#N/A	#N/A	#N/A	#N/A
P354Q	A+P	ASD	354		#N/A	#N/A	#N/A	#N/A
F279L	Pred High	Pred High	279		#N/A	#N/A	#N/A	#N/A
T348S	Pred Low	Pred Low	348		#N/A	#N/A	#N/A	#N/A
K330E	Pred High	Pred High	330		#N/A	#N/A	#N/A	#N/A
N356H	POP Ctrl	POP Ctrl	356		#N/A	#N/A	#N/A	#N/A
H93R	APC	ASD	93		#N/A	#N/A	#N/A	#N/A
N228S	PHTS	PHTS	228		#N/A	#N/A	#N/A	#N/A
Q298E	PHTS	PHTS	298		#N/A	#N/A	#N/A	#N/A
A309S	Pred Low	Pred Low	309		#N/A	#N/A	#N/A	#N/A
N117S	PHTS	PHTS	117		#N/A	#N/A	#N/A	#N/A
N262S	POP Ctrl	POP Ctrl	262		#N/A	#N/A	#N/A	#N/A
L295V	Pred Low	Pred Low	295		#N/A	#N/A	#N/A	#N/A
Y155N	PHTS	PHTS	155		#N/A	#N/A	#N/A	#N/A
Y155H	PHTS	PHTS	155		#N/A	#N/A	#N/A	#N/A
Y155C	P+C	Somatic Cancer	155		#N/A	#N/A	#N/A	#N/A
V133I	Pred High	Pred High	133		#N/A	#N/A	#N/A	#N/A
M35V	APC	ASD	35		0.66608	0.0182815	3.51068e-09	6
R130P	P+C	Somatic Cancer	130		0.94818	0.0443219	0.221894	6
S229T	PHTS	PHTS	229		#N/A	#N/A	#N/A	#N/A

[truncated: 4 more sheets: Supp. Figure 3, Supp. Figure 4, Supp. Figure 5, Supp. Figure 6]
